# Supplementary material for: Forced swim test induces divergent global transcriptomic alterations in the hippocampus of high versus low novelty-seeker rats
Source: Hum Genomics. 2014 Feb 25;8(1):4. doi: 10.1186/1479-7364-8-4 (PMC3941591; doi:10.1186/1479-7364-8-4)
Supplement: Additional file 1 — HR datasheet. Statistically significantly changed transcripts between FST-exposed and control (unstressed) HR rats. [file 1479-7364-8-4-S1.xlsx]

## Sheet: HR
Target ID	Accession #	p-value	Fold change (Log2)	Fold Change	Symbol	Entrez Gene Name
ILMN_160582	CO396111	0.000473604	1.11589	2.16728
ILMN_161253	DN935439	0.00318986	-1.10775	-2.15509
ILMN_56717	NM_001000000	0.000633885	1.6817	3.20805	Olfr1391	olfactory receptor 1391
ILMN_52842	NM_001000073	0.0058504	3.25111	9.52099	OR6C6	olfactory receptor, family 6, subfamily C, member 6
ILMN_69470	NM_001000134	0.000124275	7.01204	129.073	Olfr582	olfactory receptor 582
ILMN_47886	NM_001000151	0.00567767	-1.10925	-2.15734	Olfr620	olfactory receptor 620
ILMN_68092	NM_001000219	0.00740692	-3.27109	-9.65375	Olfr482	olfactory receptor 482
ILMN_69039	NM_001000755	0.00673826	-1.52846	-2.88478	Olfr1459	olfactory receptor 1459
ILMN_69384	NM_001000965	0.00883074	2.0166	4.04628	Olfr891	olfactory receptor 891
ILMN_70338	NM_001001354	0.0042288	-1.01333	-2.01857	Olfr772/Olfr773	olfactory receptor 772
ILMN_68997	NM_001007001	0.00544747	1.22833	2.34296	IFT74	intraflagellar transport 74 homolog (Chlamydomonas)
ILMN_68964	NM_001007020	0.00683321	1.00821	2.01141	Hmgn3	high mobility group nucleosomal binding domain 3
ILMN_62750	NM_001007637	0.00864836	1.04431	2.06238	MRPL24	mitochondrial ribosomal protein L24
ILMN_60672	NM_001007682	0.00894357	1.17123	2.25203	THTPA	thiamine triphosphatase
ILMN_56988	NM_001008316	4.34792e-05	1.1851	2.27379	PLAG1	pleiomorphic adenoma gene 1
ILMN_60662	NM_001008350	0.00841109	1.06476	2.09182	TAF11	TAF11 RNA polymerase II, TATA box binding protein (TBP)-associated factor, 28kDa
ILMN_63780	NM_001008810	0.00209781	2.5862	6.00516	KRT86	keratin 86
ILMN_51083	NM_001008935	0.00646258	1.18356	2.27136	Vmn1r85	vomeronasal 1 receptor 85
ILMN_65551	NM_001009466	0.00365709	1.14633	2.2135	GEMIN6	gem (nuclear organelle) associated protein 6
ILMN_48474	NM_001009618	0.00642904	1.5471	2.92229	SUB1	SUB1 homolog (S. cerevisiae)
ILMN_60034	NM_001009621	0.00714785	1.1686	2.24794	NUDCD2	NudC domain containing 2
ILMN_62187	NM_001009668	0.00360612	1.23161	2.34829	ETFA	electron-transfer-flavoprotein, alpha polypeptide
ILMN_51789	NM_001009698	0.000819604	1.11387	2.16426	LYSMD3	LysM, putative peptidoglycan-binding, domain containing 3
ILMN_67198	NM_001009707	0.00308677	1.62626	3.08711	C4orf33	chromosome 4 open reading frame 33
ILMN_66930	NM_012859	0.00966606	1.16758	2.24634	LIPE	lipase, hormone-sensitive
ILMN_65101	NM_012875	0.00529391	1.04149	2.05836	RPL39	ribosomal protein L39
ILMN_60671	NM_012960	0.00835102	1.10465	2.15046	GGH	gamma-glutamyl hydrolase (conjugase, folylpolygammaglutamyl hydrolase)
ILMN_62379	NM_013040	0.000978284	1.38908	2.61912	ABCC9	ATP-binding cassette, sub-family C (CFTR/MRP), member 9
ILMN_61852	NM_013135	0.0099905	1.09749	2.13981	RASA1	RAS p21 protein activator (GTPase activating protein) 1
ILMN_50133	NM_013224	0.00468053	1.12025	2.17384	RPS26	ribosomal protein S26
ILMN_61203	NM_017172	0.00689734	1.48374	2.79673	ZFP36L1	ZFP36 ring finger protein-like 1
ILMN_52259	NM_017294	0.00022302	1.28914	2.44382	PACSIN1	protein kinase C and casein kinase substrate in neurons 1
ILMN_52506	NM_017319	0.00957531	1.23294	2.35045	PDIA3	protein disulfide isomerase family A, member 3
ILMN_52926	NM_019124	0.00440775	1.02679	2.03748	RABEP1	rabaptin, RAB GTPase binding effector protein 1
ILMN_50058	NM_019143	0.00426722	1.29618	2.45578	FN1	fibronectin 1
ILMN_57188	NM_019147	0.00655707	1.11307	2.16305	JAG1	jagged 1
ILMN_69824	NM_019186	0.0023353	1.22987	2.34545	ARL4A	ADP-ribosylation factor-like 4A
ILMN_59684	NM_019210	0.00683437	1.09153	2.13101	PAK3	p21 protein (Cdc42/Rac)-activated kinase 3
ILMN_68953	NM_019219	0.00428484	1.24853	2.37599	RBBP9	retinoblastoma binding protein 9
ILMN_62995	NM_019264	0.0039546	6.67338	102.068	PRKAR2A	protein kinase, cAMP-dependent, regulatory, type II, alpha
ILMN_51308	NM_019369	0.00469328	7.04328	131.898	ITIH4	inter-alpha-trypsin inhibitor heavy chain family, member 4
ILMN_66191	NM_020082	0.0046819	1.11647	2.16817	RNASE4	ribonuclease, RNase A family, 4
ILMN_62826	NM_021682	0.00877866	1.16216	2.23792	NEGR1	neuronal growth regulator 1
ILMN_58279	NM_022381	0.00447712	1.22903	2.34409	PCNA	proliferating cell nuclear antigen
ILMN_69563	NM_022587	0.0073274	1.30288	2.4672	ENTPD1	ectonucleoside triphosphate diphosphohydrolase 1
ILMN_66275	NM_022593	0.00553944	1.21063	2.31439	TCEB1	transcription elongation factor B (SIII), polypeptide 1 (15kDa, elongin C)
ILMN_65742	NM_023973	0.00569165	1.20277	2.30181	IDO1	indoleamine 2,3-dioxygenase 1
ILMN_59030	NM_030849	0.00369626	1.18574	2.2748	BMPR1A	bone morphogenetic protein receptor, type IA
ILMN_60300	NM_031106	0.00319694	1.20676	2.30819	RPL37	ribosomal protein L37
ILMN_49571	NM_031515	0.00180444	1.21315	2.31844	KRAS	v-Ki-ras2 Kirsten rat sarcoma viral oncogene homolog
ILMN_63795	NM_031599	0.00267528	1.03771	2.05297	EIF2AK3	eukaryotic translation initiation factor 2-alpha kinase 3
ILMN_49666	NM_032080	0.00472654	1.06309	2.0894	GSK3B	glycogen synthase kinase 3 beta
ILMN_63596	NM_053370	0.00785723	1.02477	2.03464	TIMM8A	translocase of inner mitochondrial membrane 8 homolog A (yeast)
ILMN_57265	NM_053430	0.00374784	1.02969	2.04159	FEN1	flap structure-specific endonuclease 1
ILMN_69280	NM_053514	0.00783885	1.34541	2.54102	LIN7A	lin-7 homolog A (C. elegans)
ILMN_58173	NM_053603	0.000406961	1.40181	2.64233	CLIC5	chloride intracellular channel 5
ILMN_57541	NM_053876	0.00870379	1.0764	2.10876	HNRNPM	heterogeneous nuclear ribonucleoprotein M
ILMN_66742	NM_080697	0.00376223	1.21246	2.31732	DYNLL2	dynein, light chain, LC8-type 2
ILMN_60038	NM_130413	0.00518221	1.0357	2.0501	SKAP2	src kinase associated phosphoprotein 2
ILMN_64941	NM_130747	0.00739197	1.96371	3.90065	ACOT12	acyl-CoA thioesterase 12
ILMN_61666	NM_133544	0.0041682	1.08969	2.12828	USMG5	up-regulated during skeletal muscle growth 5 homolog (mouse)
ILMN_57905	NM_133553	0.00115358	1.02408	2.03366	B3GALT4	UDP-Gal:betaGlcNAc beta 1,3-galactosyltransferase, polypeptide 4
ILMN_55815	NM_134353	0.00986573	1.17572	2.25905	PABPC1	poly(A) binding protein, cytoplasmic 1
ILMN_59078	NM_153311	0.00185258	2.17339	4.51082	TMPRSS5	transmembrane protease, serine 5
ILMN_57272	NM_172036	0.00117445	1.30409	2.46928	GABARAP	GABA(A) receptor-associated protein
ILMN_66560	NM_173102	0.00113457	1.15823	2.23183	TUBB	tubulin, beta class I
ILMN_69385	NM_173109	0.00669317	1.41647	2.66932	WFDC2	WAP four-disulfide core domain 2
ILMN_63889	NM_173146	0.00601106	1.84464	3.59164	UNC13C	unc-13 homolog C (C. elegans)
ILMN_62022	NM_175591	0.00547171	-2.19949	-4.59318	Taar7d	trace amine-associated receptor 7D
ILMN_61140	NM_177928	0.00757775	1.24749	2.37429	NAMPT	nicotinamide phosphoribosyltransferase
ILMN_51875	NM_181631	0.00807569	1.0569	2.08046	FBXO11	F-box protein 11
ILMN_55981	NM_182955	0.00240889	1.22509	2.33771	ZNF24	zinc finger protein 24
ILMN_58555	NM_198731	0.00886489	1.18381	2.27177	CHDH	choline dehydrogenase
ILMN_53020	NM_207596	0.00359789	1.02712	2.03796	NUDT2	nudix (nucleoside diphosphate linked moiety X)-type motif 2
ILMN_54405	NM_207616	0.00811751	1.02029	2.02833	HYAL1	hyaluronoglucosaminidase 1
ILMN_60408	NM_212510	0.00413373	1.09175	2.13132	RPL18A	ribosomal protein L18a
ILMN_48172	NM_212511	0.00628989	1.07174	2.10196	RPL35	ribosomal protein L35
ILMN_62875	XM_212651	0.000916458	1.07	2.09943
ILMN_66348	XM_212735	0.00143177	1.11879	2.17165	RGD1564839	similar to ribosomal protein L31
ILMN_56492	XM_213058	0.00099401	1.16595	2.24381
ILMN_60481	XM_213183	0.00443691	1.0351	2.04925
ILMN_61269	XM_213423	0.00334068	1.05095	2.0719	RGD1560900	similar to ribosomal protein L35a
ILMN_56513	XM_213907	0.00388008	1.19437	2.28844	BC026585	cDNA sequence BC026585
ILMN_49216	XM_214003	0.000565724	1.1632	2.23954	MRPS18C	mitochondrial ribosomal protein S18C
ILMN_48978	XM_214191	0.00797717	1.28577	2.43811	XPO4	exportin 4
ILMN_52744	XM_214620	0.00300632	1.20867	2.31124	RBBP8	retinoblastoma binding protein 8
ILMN_48412	XM_214721	0.00166972	0.997575	1.99664
ILMN_54513	XM_214751	0.0014872	1.25063	2.37946	MRPL18	mitochondrial ribosomal protein L18
ILMN_66460	XM_214774	0.00120865	1.04879	2.06879	CXorf40A/CXorf40B	chromosome X open reading frame 40A
ILMN_61321	XM_214992	0.00202332	1.01865	2.02602	ALG8	asparagine-linked glycosylation 8, alpha-1,3-glucosyltransferase homolog (S. cerevisiae)
ILMN_59665	XM_215403	0.00904912	1.00499	2.00693
ILMN_63528	XM_215467	0.00627651	1.12196	2.17642	CDK7	cyclin-dependent kinase 7
ILMN_65046	XM_215546	0.00219184	1.15869	2.23255	MRPL47	mitochondrial ribosomal protein L47
ILMN_66761	XM_215551	0.00921981	1.05522	2.07803	RGD1307100	similar to RIKEN cDNA D630029K19
ILMN_68026	XM_215700	0.00556503	1.47677	2.78325	USP53	ubiquitin specific peptidase 53
ILMN_61602	XM_215794	0.00478958	1.02801	2.03922	EIF3M	eukaryotic translation initiation factor 3, subunit M
ILMN_49197	XM_216706	0.00800666	1.13059	2.18949	EAPP	E2F-associated phosphoprotein
ILMN_58488	XM_216904	0.00148915	1.11925	2.17234	TMEM5	transmembrane protein 5
ILMN_68463	XM_216920	0.00929312	1.1315	2.19087	EXT1	exostosin 1
ILMN_57594	XM_217180	0.00501066	1.67432	3.19168	PTPLAD1	protein tyrosine phosphatase-like A domain containing 1
ILMN_52120	XM_217361	0.00763927	1.00219	2.00304	RGD1566137	similar to ribosomal protein L10a
ILMN_66937	XM_218368	0.00521164	1.15639	2.22899	MAP3K10	mitogen-activated protein kinase kinase kinase 10
ILMN_62920	XM_218665	0.000382843	2.49237	5.627	KIAA1244	KIAA1244
ILMN_52410	XM_218706	0.00159904	1.08659	2.12372
ILMN_48178	XM_219265	0.00233223	1.14961	2.21854	IPO7	importin 7
ILMN_56004	XM_220019	0.00629281	1.21038	2.31399	ZNF518A	zinc finger protein 518A
ILMN_50034	XM_221003	0.000583845	1.17288	2.25462
ILMN_66619	XM_221369	0.00451036	1.04215	2.05929	LOC690251/Senp5	Sumo1/sentrin/SMT3 specific peptidase 5
ILMN_57320	XM_221702	0.00223005	1.40046	2.63986	CYYR1	cysteine/tyrosine-rich 1
ILMN_53688	XM_222468	0.00148573	1.2161	2.32318
ILMN_61276	XM_222669	0.0052135	1.01158	2.01612	RBBP5	retinoblastoma binding protein 5
ILMN_59470	XM_223076	0.000200415	1.311	2.48113	RGD1560186	similar to ribosomal protein L37
ILMN_69885	XM_223924	0.00210299	-5.62887	-49.4833	RGD1562510	similar to H3 histone, family 3B
ILMN_64752	XM_225053	0.00637671	1.17169	2.25276	RGD1565806	similar to 60S ribosomal protein L23a
ILMN_56792	XM_225262	0.00790622	1.16955	2.24941	RIPK1	receptor (TNFRSF)-interacting serine-threonine kinase 1
ILMN_66813	XM_225526	0.00514598	1.4178	2.67178	LARP4B	La ribonucleoprotein domain family, member 4B
ILMN_49302	XM_225941	0.00365447	1.24355	2.36781
ILMN_62713	XM_226238	0.00339084	1.04784	2.06744	C16orf80	chromosome 16 open reading frame 80
ILMN_67618	XM_226357	0.00602973	1.07622	2.1085
ILMN_63361	XM_226718	0.0088952	0.999289	1.99901	RAD17	RAD17 homolog (S. pombe)
ILMN_54258	XM_226872	0.00452869	1.08977	2.1284	LOC310177	similar to RIKEN cDNA 0610040D20
ILMN_161409	XM_226988	0.00618979	-8.46283	-352.829	FNDC3B	fibronectin type III domain containing 3B
ILMN_52441	XM_227232	0.00735585	1.02879	2.04031	RARRES1	retinoic acid receptor responder (tazarotene induced) 1
ILMN_69028	XM_228452	0.00640658	2.29241	4.89874	POF1B	premature ovarian failure, 1B
ILMN_69113	XM_228462	0.00293442	2.36193	5.14056	KLHL4	kelch-like 4 (Drosophila)
ILMN_67452	XM_228493	0.00320735	1.09438	2.13521	ITM2A	integral membrane protein 2A
ILMN_65635	XM_228541	0.00337033	1.2959	2.45529	RLIM	ring finger protein, LIM domain interacting
ILMN_53092	XM_228964	0.00366357	1.37458	2.59292	MBTPS2	membrane-bound transcription factor peptidase, site 2
ILMN_53294	XM_231692	0.00889288	1.09693	2.13899	BRAF	v-raf murine sarcoma viral oncogene homolog B1
ILMN_60981	XM_232488	0.00310011	1.02867	2.04014
ILMN_52709	XM_232667	0.00258663	1.25979	2.39462	RB1CC1	RB1-inducible coiled-coil 1
ILMN_66506	XM_232764	0.00412959	1.03756	2.05276
ILMN_50838	XM_233081	0.0024284	1.11751	2.16972	THOC2	THO complex 2
ILMN_58114	XM_233945	0.00990046	1.05828	2.08245	ITSN2	intersectin 2
ILMN_68719	XM_234073	0.00524677	2.13711	4.39881	PRPS1L1	phosphoribosyl pyrophosphate synthetase 1-like 1
ILMN_70290	XM_234092	0.000794912	1.5522	2.93264
ILMN_52886	XM_235156	0.0068909	1.41969	2.67528
ILMN_65246	XM_235252	0.00475942	1.15547	2.22757
ILMN_55500	XM_236512	0.00321338	1.46265	2.75615	IL1RAPL2	interleukin 1 receptor accessory protein-like 2
ILMN_161756	XM_237071	0.00635834	1.01862	2.02599	REV1	REV1, polymerase (DNA directed)
ILMN_54109	XM_237327	0.00443011	1.05656	2.07996	RNF11	ring finger protein 11
ILMN_52986	XM_237343	0.00343311	1.64203	3.12104	SGPP2	sphingosine-1-phosphate phosphatase 2
ILMN_55116	XM_237855	0.000220006	1.31947	2.49574	ZNF654	zinc finger protein 654
ILMN_48902	XM_238058	0.00295736	1.05976	2.08458
ILMN_69754	XM_238077	0.00261978	1.86067	3.63176
ILMN_62301	XM_238122	0.00634765	1.93272	3.81774	WNT11	wingless-type MMTV integration site family, member 11
ILMN_48463	XM_238368	0.00454648	1.16123	2.23648	SETD5	SET domain containing 5
ILMN_61625	XM_340778	0.00297836	1.00774	2.01075	Luc7l	LUC7-like (S. cerevisiae)
ILMN_62611	XM_340850	0.00538266	1.20757	2.30949	Gm3362	predicted pseudogene 3362
ILMN_67168	XM_340876	0.00133447	1.09651	2.13837	MSI2	musashi RNA-binding protein 2
ILMN_65174	XM_340998	0.00560576	1.136	2.1977
ILMN_49872	XM_341330	0.00998893	1.13316	2.19339	RCBTB1	regulator of chromosome condensation (RCC1) and BTB (POZ) domain containing protein 1
ILMN_61547	XM_341363	0.00769891	1.03987	2.05605	RGD1559682	similar to peptidylprolyl isomerase A (cyclophilin A))
ILMN_53867	XM_341419	0.00232635	232.091	7.35246e+69
ILMN_54570	XM_341444	0.00100548	1.06843	2.09714	DLC1	deleted in liver cancer 1
ILMN_63157	XM_341466	0.00801703	1.08766	2.12529	ANKRD10	ankyrin repeat domain 10
ILMN_57158	XM_341475	0.00965291	1.37341	2.59082	C5orf49	chromosome 5 open reading frame 49
ILMN_63158	XM_341544	0.00208492	2.04547	4.12807
ILMN_61734	XM_341605	0.00606347	1.05115	2.07218
ILMN_49147	XM_341719	0.00183016	1.35744	2.56229	CAPN9	calpain 9
ILMN_62745	XM_341852	0.00965202	1.06234	2.08831	PRR12	proline rich 12
ILMN_52606	XM_341918	0.00478086	1.29941	2.46128
ILMN_67043	XM_341945	0.00911309	1.05297	2.0748	METTL10	methyltransferase like 10
ILMN_68490	XM_342116	0.00974479	1.77684	3.42675	YBEY	ybeY metallopeptidase (putative)
ILMN_47774	XM_342123	0.00605884	1.07924	2.11293
ILMN_66759	XM_342191	0.00391175	1.11246	2.16215	NDUFAF2	NADH dehydrogenase (ubiquinone) complex I, assembly factor 2
ILMN_64955	XM_342225	0.00406714	1.0516	2.07283	ACTL6A	actin-like 6A
ILMN_64711	XM_342648	0.00627245	1.16689	2.24527	IQUB	IQ motif and ubiquitin domain containing
ILMN_65928	XM_342652	0.00335135	1.1012	2.14533	CCDC136	coiled-coil domain containing 136
ILMN_54439	XM_342712	0.00544745	1.00245	2.0034	MRPL53	mitochondrial ribosomal protein L53
ILMN_160576	XM_342747	0.00795853	15.3066	40526.5	WNT5B	wingless-type MMTV integration site family, member 5B
ILMN_67063	XM_342869	0.0033583	1.1486	2.21698	ITGB3BP	integrin beta 3 binding protein (beta3-endonexin)
ILMN_49198	XM_343095	0.00324708	1.24807	2.37524	C14orf159	chromosome 14 open reading frame 159
ILMN_49280	XM_343320	0.00426598	1.02125	2.02968	ZCRB1	zinc finger CCHC-type and RNA binding motif 1
ILMN_53140	XM_343323	0.00985725	1.13789	2.20058	RND1	Rho family GTPase 1
ILMN_61559	XM_343771	0.000362333	1.07839	2.11168	FTSJ1	FtsJ RNA methyltransferase homolog 1 (E. coli)
ILMN_69798	XM_344036	0.00351273	1.22906	2.34415	Gm5908	predicted gene 5908
ILMN_48487	XM_344177	0.000270481	1.10459	2.15038
ILMN_63848	XM_344255	0.00365011	1.13868	2.2018	BLOC1S4	biogenesis of lysosomal organelles complex-1, subunit 4, cappuccino
ILMN_49729	XM_344744	0.00075598	1.25443	2.38573	GCDH	glutaryl-CoA dehydrogenase
ILMN_62471	XM_344870	0.000675698	1.13867	2.20179
ILMN_57104	XM_344906	0.00285067	1.31492	2.48789
ILMN_49967	XM_345098	0.00170423	1.12431	2.17997	RGD1566373	similar to large subunit ribosomal protein L36a
ILMN_59879	XM_345302	0.00867512	-21.4841	-2.93327e+06	SLC44A5	solute carrier family 44, member 5
ILMN_61074	XM_345510	0.00644596	1.01829	2.02552	POU3F2	POU class 3 homeobox 2
ILMN_58399	XM_345600	0.0077148	1.00759	2.01055	RGD1561789	similar to 60S ribosomal protein L9
ILMN_67156	XM_345730	0.00878382	1.89224	3.71212
ILMN_61801	XM_345933	0.00867637	1.02642	2.03696
ILMN_57682	XM_345948	0.000924763	1.08486	2.12117
ILMN_67967	XM_346926	0.00117211	6.21454	74.2613
ILMN_50076	XM_347131	0.000806741	-3.63404	-12.4152
ILMN_48976	XM_347184	0.00571087	1.03425	2.04804
ILMN_47847	XM_573391	0.00939931	1.27817	2.4253	GBAS	glioblastoma amplified sequence
ILMN_66438	XM_573417	0.00176973	-1.80168	-3.48625
ILMN_65617	XM_573502	0.00737711	1.00651	2.00904
ILMN_64033	XM_573584	0.00835883	1.05699	2.08059
ILMN_69619	XM_573747	0.00748275	1.13478	2.19585
ILMN_67873	XM_573777	0.00901013	1.04949	2.06979
ILMN_56334	XM_573855	0.0089183	4.24892	19.013	C10orf71	chromosome 10 open reading frame 71
ILMN_54303	XM_573892	0.000255218	1.13384	2.19442
ILMN_67275	XM_573981	0.00117345	1.29037	2.44591
ILMN_58515	XM_574022	0.0057969	1.23882	2.36006	RGD1561310	similar to ribosomal protein L37
ILMN_60023	XM_574105	0.00633362	1.18386	2.27184
ILMN_68667	XM_574121	0.000158552	1.09983	2.14329	RPS27A	ribosomal protein S27a
ILMN_53338	XM_574131	0.000461727	-1.8687	-3.65204
ILMN_50565	XM_574170	0.00115988	2.12366	4.35799
ILMN_51671	XM_574171	0.00547668	0.996887	1.99569
ILMN_65107	XM_574243	0.00608938	1.11781	2.17017
ILMN_53368	XM_574423	0.00455525	1.06558	2.09302	LOC100361934 (includes others)	NADH dehydrogenase (ubiquinone) 1 beta subcomplex 4
ILMN_58284	XM_574429	0.00554906	1.0164	2.02286
ILMN_50686	XM_574650	0.0055474	1.02018	2.02817
ILMN_60028	XM_574784	0.00609219	15.0518	33965.7
ILMN_65580	XM_574918	0.00896773	1.21474	2.32099
ILMN_65490	XM_575022	0.00301692	1.32343	2.50261
ILMN_57290	XM_575114	0.00776011	1.05187	2.07322	C9orf117	chromosome 9 open reading frame 117
ILMN_55444	XM_575171	0.000171518	1.22206	2.3328
ILMN_60427	XM_575244	0.00681379	1.20216	2.30084
ILMN_69155	XM_575273	0.00287399	1.11083	2.1597
ILMN_63635	XM_575294	0.00490718	1.22851	2.34324	UCHL3	ubiquitin carboxyl-terminal esterase L3 (ubiquitin thiolesterase)
ILMN_61960	XM_575383	0.0031686	2.83846	7.15258	LOC500028/Yae1d1	Yae1 domain containing 1
ILMN_51060	XM_575446	0.00624128	1.32578	2.50669
ILMN_56752	XM_575468	0.00117144	1.0303	2.04245	TRA2A	transformer 2 alpha homolog (Drosophila)
ILMN_65498	XM_575628	0.00717569	1.00393	2.00546
ILMN_59444	XM_575696	0.00469015	1.28397	2.43508
ILMN_68205	XM_575920	0.00510738	1.08462	2.12082	NKAIN1	Na+/K+ transporting ATPase interacting 1
ILMN_48018	XM_576083	0.00657299	1.07231	2.1028
ILMN_63649	XM_576204	0.00377145	1.15102	2.2207	RGD1563124	similar to 40S ribosomal protein S20
ILMN_64976	XM_576256	0.00872197	1.0569	2.08046	RGD1563045	similar to 60S ribosomal protein L7a
ILMN_69429	XM_576324	0.00902809	1.02281	2.03187	FAM19A5	family with sequence similarity 19 (chemokine (C-C motif)-like), member A5
ILMN_54724	XM_576343	0.00569997	1.03728	2.05236	TMBIM6	transmembrane BAX inhibitor motif containing 6
ILMN_56310	XM_576384	0.00322734	1.08203	2.11702
ILMN_60084	XM_576399	0.00653394	1.09885	2.14184	H2AFX	H2A histone family, member X
ILMN_60171	XM_576438	0.000726595	1.15981	2.23428
ILMN_55382	XM_576601	0.00485387	1.04256	2.05988	PID1	phosphotyrosine interaction domain containing 1
ILMN_67864	XM_576613	0.00295201	1.15157	2.22156
ILMN_70201	XM_576841	0.002101	1.88406	3.69111
ILMN_56658	XM_576866	0.00303247	1.69035	3.22734
ILMN_68675	XM_577060	0.000520072	1.01773	2.02472	FAM3A	family with sequence similarity 3, member A
ILMN_51275	XM_577273	0.00698281	1.08393	2.1198
ILMN_56876	XM_577295	0.00202829	1.00543	2.00754
ILMN_52045	XM_577309	0.00338708	1.1777	2.26216
ILMN_55872	XM_577321	0.00504335	1.42376	2.68283	LOC100363333 (includes others)	similar to DNA segment, Chr 5, ERATO Doi 577, expressed
ILMN_50469	XM_577459	0.00361312	-1.11191	-2.16132
ILMN_63241	XM_577600	0.00945035	2.69144	6.45957
ILMN_55350	XM_577971	0.00220882	1.19014	2.28176	RGD1564296	similar to Ac1147
ILMN_65933	XM_578388	9.4204e-05	1.16655	2.24475	RGD1563551	similar to ribosomal protein L31
ILMN_56024	XM_578454	0.00476067	1.00521	2.00724
ILMN_56861	XM_578693	0.00741264	-15.6994	-53210.1	RGD1564963	similar to ribosomal protein L10
ILMN_67938	XM_579150	0.00680212	1.1732	2.25511
ILMN_70060	XM_579396	0.00923159	1.03629	2.05094
ILMN_63652	XM_579464	0.007865	1.91718	3.77683
ILMN_60438	XM_579573	0.00233182	1.10617	2.15273
ILMN_51245	XM_579621	0.00186859	1.42381	2.68294
ILMN_60590	XM_579915	0.00520288	-4.40935	-21.2494	RGD1560485	RGD1560485
ILMN_61687	XM_580009	0.00224221	14.2458	19426.7
ILMN_69518	XM_580166	0.000958768	1.28362	2.43449
ILMN_64546	XM_580168	0.00849503	1.16638	2.24448
ILMN_66685	XM_580172	0.00792757	10.1315	1121.72	LOC501210	hypothetical LOC501210
