# Supplementary material for: Forced swim test induces divergent global transcriptomic alterations in the hippocampus of high versus low novelty-seeker rats
Source: Hum Genomics. 2014 Feb 25;8(1):4. doi: 10.1186/1479-7364-8-4 (PMC3941591; doi:10.1186/1479-7364-8-4)
Supplement: Additional file 2 — LR datasheet. Statistically significantly changed transcripts between FST-exposed and control (unstressed) LR rats. [file 1479-7364-8-4-S2.xlsx]

## Sheet: LR
Target ID	Accession #	p-value	Fold change (Log2)	Fold change	Symbol	Entrez Gene Name
ILMN_59251	NM_001000743	0.00620055	1.05883	2.08324	Olfr617	olfactory receptor 617
ILMN_52164	NM_001000999	0.0046323	1.08523	2.12171	Olfr495/Olfr498	olfactory receptor 495
ILMN_63704	NM_001002253	0.00740757	1.26689	2.40642	ATP6V0E2	ATPase, H+ transporting V0 subunit e2
ILMN_61393	NM_001004075	0.00514064	1.18534	2.27417	RNF34	ring finger protein 34, E3 ubiquitin protein ligase
ILMN_48524	NM_001004199	0.00305322	1.36497	2.57571	TAX1BP1	Tax1 (human T-cell leukemia virus type I) binding protein 1
ILMN_69903	NM_001004209	0.000748022	1.1909	2.28295	HSD17B11	hydroxysteroid (17-beta) dehydrogenase 11
ILMN_63424	NM_001004233	0.00619187	1.15593	2.22828	Mkrn1	makorin ring finger protein 1
ILMN_64638	NM_001005529	0.00402276	1.16867	2.24804	TTC1	tetratricopeptide repeat domain 1
ILMN_66791	NM_001005873	0.000466358	1.54681	2.92171	DHX40	DEAH (Asp-Glu-Ala-His) box polypeptide 40
ILMN_65902	NM_001005881	0.0023091	1.34689	2.54363	BC018242	cDNA sequence BC018242
ILMN_68906	NM_001005887	0.000610784	1.1266	2.18343	ITCH	itchy E3 ubiquitin protein ligase
ILMN_68729	NM_001006993	0.00288252	1.07677	2.1093	SGCG	sarcoglycan, gamma (35kDa dystrophin-associated glycoprotein)
ILMN_68997	NM_001007001	0.00492212	1.39548	2.63077	IFT74	intraflagellar transport 74 homolog (Chlamydomonas)
ILMN_49049	NM_001007265	0.00514888	1.40372	2.64583	OS9	osteosarcoma amplified 9, endoplasmic reticulum lectin
ILMN_65654	NM_001007647	0.000334529	1.18245	2.26962	RNF181	ring finger protein 181
ILMN_54697	NM_001007662	0.000612593	1.17089	2.25151	ARCN1	archain 1
ILMN_51363	NM_001007663	0.0064941	1.1158	2.16715	VWA9	von Willebrand factor A domain containing 9
ILMN_66305	NM_001007730	0.000254261	1.55762	2.94367	CABP7	calcium binding protein 7
ILMN_55591	NM_001008283	0.00197731	1.31677	2.49108	METTL23	methyltransferase like 23
ILMN_63592	NM_001008325	0.00480228	1.25237	2.38232	TMEM218	transmembrane protein 218
ILMN_70160	NM_001008333	0.00454326	1.13688	2.19905	AMN1	antagonist of mitotic exit network 1 homolog (S. cerevisiae)
ILMN_50748	NM_001008337	0.00176678	1.1788	2.26388	TRMT10C	tRNA methyltransferase 10 homolog C (S. cerevisiae)
ILMN_50482	NM_001008343	0.00059615	1.29501	2.45378	TIMM21	translocase of inner mitochondrial membrane 21 homolog (yeast)
ILMN_54200	NM_001008370	0.000223714	1.1622	2.23798
ILMN_58101	NM_001008907	0.0022293	1.06205	2.0879	Vmn1r228	vomeronasal 1 receptor 228
ILMN_57628	NM_001009268	0.00575948	1.10131	2.14549	ACTR2	ARP2 actin-related protein 2 homolog (yeast)
ILMN_50842	NM_001009353	0.000334654	1.74519	3.35239	PLA2G7	phospholipase A2, group VII (platelet-activating factor acetylhydrolase, plasma)
ILMN_48968	NM_001009409	0.00859154	1.07146	2.10155	NANP	N-acetylneuraminic acid phosphatase
ILMN_69465	NM_001009419	0.00650834	1.13618	2.19799	CMAS	cytidine monophosphate N-acetylneuraminic acid synthetase
ILMN_57169	NM_001009635	0.00943181	1.3019	2.46553	SPRYD7	SPRY domain containing 7
ILMN_52064	NM_001009661	0.00107283	1.26845	2.40903	WBP11	WW domain binding protein 11
ILMN_61386	NM_001009697	0.00158242	1.15313	2.22396	MTFMT	mitochondrial methionyl-tRNA formyltransferase
ILMN_61212	NM_001009699	0.00436502	1.11652	2.16823	MAD2L1BP	MAD2L1 binding protein
ILMN_60391	NM_001009825	0.00260796	1.08567	2.12237	PPP1R7	protein phosphatase 1, regulatory subunit 7
ILMN_58259	NM_001010961	0.00760715	1.12767	2.18505	TMEM17	transmembrane protein 17
ILMN_63786	NM_012615	0.00131689	1.24782	2.37483	ODC1	ornithine decarboxylase 1
ILMN_57429	NM_012647	0.00840028	1.336	2.5245	SCN2A	sodium channel, voltage-gated, type II, alpha subunit
ILMN_69391	NM_012699	0.00208327	1.39217	2.62474	DNAJB9	DnaJ (Hsp40) homolog, subfamily B, member 9
ILMN_65205	NM_012746	0.00760364	1.14563	2.21242	PCSK2	proprotein convertase subtilisin/kexin type 2
ILMN_68567	NM_012755	0.00138799	1.23199	2.34891	FYN	FYN oncogene related to SRC, FGR, YES
ILMN_48344	NM_012791	0.00882534	1.04956	2.0699	DYRK1A	dual-specificity tyrosine-(Y)-phosphorylation regulated kinase 1A
ILMN_63172	NM_012828	0.00413581	1.3808	2.60413	CACNB3	calcium channel, voltage-dependent, beta 3 subunit
ILMN_49663	NM_012889	0.00418663	1.32156	2.49936	VCAM1	vascular cell adhesion molecule 1
ILMN_60671	NM_012960	0.00122843	1.19815	2.29446	GGH	gamma-glutamyl hydrolase (conjugase, folylpolygammaglutamyl hydrolase)
ILMN_63006	NM_012971	0.00286496	1.09515	2.13636	KCNA4	potassium voltage-gated channel, shaker-related subfamily, member 4
ILMN_49235	NM_012981	0.00711914	1.22297	2.33427	MRAS	muscle RAS oncogene homolog
ILMN_69986	NM_012999	0.00541771	1.15185	2.22199	PCSK6	proprotein convertase subtilisin/kexin type 6
ILMN_59502	NM_013018	0.00747024	1.65976	3.15963	RAB3A	RAB3A, member RAS oncogene family
ILMN_51698	NM_013038	0.000159638	1.65136	3.14129	STXBP1	syntaxin binding protein 1
ILMN_62034	NM_013052	0.0035841	1.21866	2.32731	YWHAH	tyrosine 3-monooxygenase/tryptophan 5-monooxygenase activation protein, eta polypeptide
ILMN_67897	NM_013127	0.00528415	1.29011	2.44546	CD38	CD38 molecule
ILMN_61852	NM_013135	0.00134836	1.35401	2.55621	RASA1	RAS p21 protein activator (GTPase activating protein) 1
ILMN_64574	NM_013155	0.00442987	1.17476	2.25755	VLDLR	very low density lipoprotein receptor
ILMN_48657	NM_013190	0.00081253	1.7562	3.37808	PFKL	phosphofructokinase, liver
ILMN_50133	NM_013224	0.00769105	1.30234	2.46628	RPS26	ribosomal protein S26
ILMN_62457	NM_016990	0.00101655	1.22084	2.33083	ADD1	adducin 1 (alpha)
ILMN_54050	NM_017037	0.00258972	1.29264	2.44976	PMP22	peripheral myelin protein 22
ILMN_62683	NM_017070	0.00355455	1.04105	2.05773	SRD5A1	steroid-5-alpha-reductase, alpha polypeptide 1 (3-oxo-5 alpha-steroid delta 4-dehydrogenase alpha 1)
ILMN_62865	NM_017088	0.00100234	1.49606	2.82071	GDI1	GDP dissociation inhibitor 1
ILMN_51793	NM_017101	0.00361952	1.09119	2.1305	PPIA	peptidylprolyl isomerase A (cyclophilin A)
ILMN_54060	NM_017129	0.006722	1.08439	2.12048	CTF1	cardiotrophin 1
ILMN_65740	NM_017171	0.00748463	1.30485	2.47058	PRKCE	protein kinase C, epsilon
ILMN_69639	NM_017197	0.000187038	1.38638	2.61423	CELF2	CUGBP, Elav-like family member 2
ILMN_61673	NM_017255	0.00171319	1.07426	2.10565	P2RY2	purinergic receptor P2Y, G-protein coupled, 2
ILMN_52765	NM_017279	0.00254551	1.3087	2.47719	PSMA2	proteasome (prosome, macropain) subunit, alpha type, 2
ILMN_67896	NM_017295	0.00222438	1.32049	2.49751	GABRA5	gamma-aminobutyric acid (GABA) A receptor, alpha 5
ILMN_54858	NM_019270	0.00383582	1.04548	2.06405	KCNA3	potassium voltage-gated channel, shaker-related subfamily, member 3
ILMN_53905	NM_019277	0.00523627	1.22802	2.34246	EXOC6	exocyst complex component 6
ILMN_49412	NM_019282	0.00483037	1.2073	2.30905	GREM1	gremlin 1
ILMN_69305	NM_019354	0.00865988	1.27119	2.4136	UCP2	uncoupling protein 2 (mitochondrial, proton carrier)
ILMN_52161	NM_019356	0.00102766	1.23488	2.35363	EIF2S1	eukaryotic translation initiation factor 2, subunit 1 alpha, 35kDa
ILMN_58451	NM_021576	0.00631572	1.24603	2.37188	NT5E	5'-nucleotidase, ecto (CD73)
ILMN_51699	NM_021578	0.00679565	1.14966	2.21861	TGFB1	transforming growth factor, beta 1
ILMN_50647	NM_021846	0.00141982	1.2211	2.33125	MCL1	myeloid cell leukemia sequence 1 (BCL2-related)
ILMN_52081	NM_022204	0.00543309	1.28751	2.44106	EXOC5	exocyst complex component 5
ILMN_58645	NM_022383	0.00211978	1.28403	2.43519	CAP1	CAP, adenylate cyclase-associated protein 1 (yeast)
ILMN_66662	NM_022511	0.00499325	1.43786	2.70919	PFN1	profilin 1
ILMN_50487	NM_022541	0.00488467	1.17723	2.26142	TIMM8B	translocase of inner mitochondrial membrane 8 homolog B (yeast)
ILMN_61215	NM_022583	0.00245424	1.06224	2.08817	INSL6	insulin-like 6
ILMN_56621	NM_022585	0.00792931	1.20854	2.31103	AZIN1	antizyme inhibitor 1
ILMN_49486	NM_022599	0.00416584	1.08191	2.11683	SYNJ2BP	synaptojanin 2 binding protein
ILMN_66825	NM_022647	0.00517949	1.05401	2.07629	HIST2H2BE (includes others)	histone cluster 2, H2be
ILMN_56182	NM_022685	0.00496273	1.16835	2.24754	REM2	RAS (RAD and GEM)-like GTP binding 2
ILMN_50407	NM_022700	0.0068492	1.18868	2.27944	ARL3	ADP-ribosylation factor-like 3
ILMN_54140	NM_022706	0.00566882	1.24581	2.37151	GABARAPL2	GABA(A) receptor-associated protein-like 2
ILMN_47709	NM_022850	0.00284692	1.13462	2.1956	DPP6	dipeptidyl-peptidase 6
ILMN_56539	NM_022866	0.00981415	1.34318	2.53711	SLC13A3	solute carrier family 13 (sodium-dependent dicarboxylate transporter), member 3
ILMN_58642	NM_022867	0.00830848	1.10177	2.14617	MAP1LC3B	microtubule-associated protein 1 light chain 3 beta
ILMN_66836	NM_022950	0.00205592	1.09544	2.13678	C1GALT1	core 1 synthase, glycoprotein-N-acetylgalactosamine 3-beta-galactosyltransferase, 1
ILMN_53344	NM_023093	0.00811599	1.09112	2.13039	ATP5A1	ATP synthase, H+ transporting, mitochondrial F1 complex, alpha subunit 1, cardiac muscle
ILMN_67989	NM_023099	0.00572048	1.11938	2.17254	GPR27	G protein-coupled receptor 27
ILMN_66929	NM_023950	0.001552	1.18505	2.27371	RAB7A	RAB7A, member RAS oncogene family
ILMN_58364	NM_023972	0.00682941	1.13683	2.19897	ARL6IP5	ADP-ribosylation-like factor 6 interacting protein 5
ILMN_60309	NM_024125	0.00217228	1.6248	3.084	CEBPB	CCAAT/enhancer binding protein (C/EBP), beta
ILMN_69130	NM_024148	0.000273573	1.34134	2.53387	APEX1	APEX nuclease (multifunctional DNA repair enzyme) 1
ILMN_69204	NM_030831	0.00924863	1.10031	2.144	GPR12	G protein-coupled receptor 12
ILMN_54781	NM_030843	0.00683207	1.14919	2.21789	STXBP5	syntaxin binding protein 5 (tomosyn)
ILMN_48256	NM_030858	0.00336874	1.28843	2.44262	SMAD7	SMAD family member 7
ILMN_52819	NM_030870	4.73818e-05	1.0925	2.13244	OGG1	8-oxoguanine DNA glycosylase
ILMN_66748	NM_030873	0.00441938	1.26061	2.39597	Pfn2	profilin 2
ILMN_55703	NM_030993	0.00964464	1.15412	2.22549	DDN	dendrin
ILMN_66475	NM_031034	0.00465349	1.22204	2.33277	GNA12	guanine nucleotide binding protein (G protein) alpha 12
ILMN_69210	NM_031073	0.00187753	1.30403	2.46917	NTF3	neurotrophin 3
ILMN_54511	NM_031103	0.00851604	1.07006	2.09952	RPL19	ribosomal protein L19
ILMN_48588	NM_031104	0.00735985	1.09649	2.13834	RPL22	ribosomal protein L22
ILMN_51471	NM_031125	0.00886362	1.12281	2.17771	STX4	syntaxin 4
ILMN_66358	NM_031144	0.00487913	1.48072	2.79088	ACTB	actin, beta
ILMN_62388	NM_031533	0.00655547	1.06342	2.08988	Ugt2b	UDP glycosyltransferase 2 family, polypeptide B
ILMN_64595	NM_031609	0.00946174	1.35572	2.55926	C1orf151-NBL1/NBL1	neuroblastoma, suppression of tumorigenicity 1
ILMN_50029	NM_031695	0.00610224	1.14433	2.21044	ST3GAL2	ST3 beta-galactoside alpha-2,3-sialyltransferase 2
ILMN_51031	NM_031708	0.00246063	1.52658	2.88102	ADRM1	adhesion regulating molecule 1
ILMN_62553	NM_031730	0.00879996	1.25114	2.3803	KCND2	potassium voltage-gated channel, Shal-related subfamily, member 2
ILMN_61575	NM_031749	0.0046558	1.12181	2.1762	MOGS	mannosyl-oligosaccharide glucosidase
ILMN_65996	NM_031975	0.00396842	1.59245	3.0156	PTMS	parathymosin
ILMN_61141	NM_031978	0.00287616	1.22238	2.33331	PSMD1	proteasome (prosome, macropain) 26S subunit, non-ATPase, 1
ILMN_48983	NM_033236	0.00843788	1.13266	2.19263	PSMC2	proteasome (prosome, macropain) 26S subunit, ATPase, 2
ILMN_48043	NM_052829	0.00651808	1.72488	3.30553	RIMS1	regulating synaptic membrane exocytosis 1
ILMN_50240	NM_053428	0.00207041	1.30167	2.46514	FGF13	fibroblast growth factor 13
ILMN_53731	NM_053457	0.00162164	1.50173	2.83182	CLDN11	claudin 11
ILMN_48428	NM_053527	0.0094235	1.23525	2.35422	CDC5L	CDC5 cell division cycle 5-like (S. pombe)
ILMN_50581	NM_053531	0.00716671	1.32442	2.50432	VAMP7	vesicle-associated membrane protein 7
ILMN_64581	NM_053684	0.00143555	1.48753	2.80408	HCN2	hyperpolarization activated cyclic nucleotide-gated potassium channel 2
ILMN_66360	NM_053707	0.00786809	1.19069	2.28261	HDGF	hepatoma-derived growth factor
ILMN_60308	NM_053723	0.00639676	1.34299	2.53677	LANCL1	LanC lantibiotic synthetase component C-like 1 (bacterial)
ILMN_54415	NM_053735	0.00766657	1.09184	2.13146	PI4K2A	phosphatidylinositol 4-kinase type 2 alpha
ILMN_56821	NM_053779	0.00434369	1.19366	2.28733	SERPINI1	serpin peptidase inhibitor, clade I (neuroserpin), member 1
ILMN_67700	NM_053859	0.000567061	1.53374	2.89536	SLC17A7	solute carrier family 17 (sodium-dependent inorganic phosphate cotransporter), member 7
ILMN_54414	NM_053866	0.002937	1.21762	2.32563	PLAA	phospholipase A2-activating protein
ILMN_57541	NM_053876	0.0034734	1.16237	2.23824	HNRNPM	heterogeneous nuclear ribonucleoprotein M
ILMN_59956	NM_053877	0.00367305	1.09449	2.13537	CDC123	cell division cycle 123 homolog (S. cerevisiae)
ILMN_52497	NM_053888	2.22407e-05	1.31275	2.48415	MYT1L	myelin transcription factor 1-like
ILMN_69902	NM_053948	0.000992813	1.23834	2.35928	POLR2G	polymerase (RNA) II (DNA directed) polypeptide G
ILMN_68345	NM_054010	0.000518598	1.10015	2.14377	NEU3	sialidase 3 (membrane sialidase)
ILMN_62647	NM_057098	0.0086392	1.31983	2.49637	TCEA2	transcription elongation factor A (SII), 2
ILMN_66806	NM_057136	0.00456632	2.04148	4.11668	EPN1	epsin 1
ILMN_62649	NM_057152	0.0057994	1.19232	2.28519	KEAP1	kelch-like ECH-associated protein 1
ILMN_52070	NM_057195	0.00867198	1.16784	2.24676	SMU1	smu-1 suppressor of mec-8 and unc-52 homolog (C. elegans)
ILMN_53684	NM_057205	0.00281938	1.4133	2.66345	UBA3	ubiquitin-like modifier activating enzyme 3
ILMN_58905	NM_057212	0.00694324	1.2986	2.4599	TMEM158	transmembrane protein 158 (gene/pseudogene)
ILMN_69562	NM_080689	0.00647326	1.25603	2.38838	DNM1	dynamin 1
ILMN_66158	NM_080696	0.00939471	1.12319	2.17828	CACNG8	calcium channel, voltage-dependent, gamma subunit 8
ILMN_59669	NM_080887	0.00159269	1.30114	2.46424	TXNL1	thioredoxin-like 1
ILMN_61564	NM_080905	0.000951066	1.25951	2.39414	SIAH1	siah E3 ubiquitin protein ligase 1
ILMN_54139	NM_130814	0.00755081	1.63961	3.11581	FGF12	fibroblast growth factor 12
ILMN_53801	NM_130823	0.00966351	1.1098	2.15816	ATP6V0C	ATPase, H+ transporting, lysosomal 16kDa, V0 subunit c
ILMN_48596	NM_133529	0.00394709	1.10399	2.14948	CABP1	calcium binding protein 1
ILMN_62997	NM_133575	0.00847875	1.05517	2.07796	IL1RL2	interleukin 1 receptor-like 2
ILMN_59274	NM_133591	0.00211995	1.09978	2.14322	RPH3AL	rabphilin 3A-like (without C2 domains)
ILMN_56272	NM_134366	0.00694362	1.32201	2.50014	RAC1	ras-related C3 botulinum toxin substrate 1 (rho family, small GTP binding protein Rac1)
ILMN_62376	NM_134370	0.0034009	1.20557	2.30628	PSD	pleckstrin and Sec7 domain containing
ILMN_56351	NM_134402	0.0012238	1.27942	2.42742	BZW2	basic leucine zipper and W2 domains 2
ILMN_70162	NM_134411	0.000361867	1.09012	2.12891	RAB3IL1	RAB3A interacting protein (rabin3)-like 1
ILMN_48433	NM_138502	0.00252812	1.33339	2.51995	MGLL	monoglyceride lipase
ILMN_67904	NM_138524	0.00763931	1.13371	2.19423	A3galt2	alpha 1,3-galactosyltransferase 2 (isoglobotriaosylceramide synthase)
ILMN_48995	NM_138532	0.00660137	1.08526	2.12175	NME7	NME/NM23 family member 7
ILMN_60954	NM_138825	0.00727862	1.04138	2.05819	SERPINA12	serpin peptidase inhibitor, clade A (alpha-1 antiproteinase, antitrypsin), member 12
ILMN_68586	NM_138835	0.0070196	1.23389	2.352	SYT12	synaptotagmin XII
ILMN_60464	NM_138890	0.00821297	1.33647	2.52532	EHD3	EH-domain containing 3
ILMN_57984	NM_138975	0.00933948	1.14315	2.20863	WBP2	WW domain binding protein 2
ILMN_58629	NM_139093	0.00962676	1.10494	2.15089	PHRF1	PHD and ring finger domains 1
ILMN_51591	NM_139332	0.00911607	1.3086	2.47701	TPCN1	two pore segment channel 1
ILMN_57816	NM_145769	0.00847308	1.28235	2.43235	LGI1	leucine-rich, glioma inactivated 1
ILMN_58528	NM_145775	0.00880155	1.42323	2.68185	NR1D1	nuclear receptor subfamily 1, group D, member 1
ILMN_58735	NM_148891	0.00192747	1.32682	2.50849	NMT1	N-myristoyltransferase 1
ILMN_66383	NM_153298	0.00456369	1.29517	2.45406	SFXN5	sideroflexin 5
ILMN_52172	NM_153471	0.00712197	1.18295	2.2704	RNF40	ring finger protein 40, E3 ubiquitin protein ligase
ILMN_67625	NM_153727	0.0011683	1.07449	2.10597	GPR3	G protein-coupled receptor 3
ILMN_69898	NM_172332	0.00596325	1.09993	2.14345	WRNIP1	Werner helicase interacting protein 1
ILMN_65392	NM_173839	0.0048849	1.10112	2.14522	TPH2	tryptophan hydroxylase 2
ILMN_69049	NM_175765	0.00501255	1.18014	2.26599	PSIP1	PC4 and SFRS1 interacting protein 1
ILMN_64506	NM_178330	0.0031043	1.24873	2.37632	TMEM184C	transmembrane protein 184C
ILMN_64860	NM_178334	0.00571169	1.20636	2.30755	EGLN1	egl nine homolog 1 (C. elegans)
ILMN_64141	NM_181087	0.00475987	1.25585	2.38808	CYP26B1	cytochrome P450, family 26, subfamily B, polypeptide 1
ILMN_66464	NM_181377	0.00601157	1.09163	2.13114	RTN4RL1	reticulon 4 receptor-like 1
ILMN_60405	NM_181385	0.006045	1.20611	2.30714	ZAR1	zygote arrest 1
ILMN_59673	NM_182823	0.000506895	1.16077	2.23577	Zfp472	zinc finger protein 472
ILMN_55981	NM_182955	0.00241599	1.20004	2.29746	ZNF24	zinc finger protein 24
ILMN_66284	NM_198732	0.000641667	1.18429	2.27251	COMMD3	COMM domain containing 3
ILMN_65986	NM_198736	0.00148044	1.27857	2.42598	KCTD13	potassium channel tetramerisation domain containing 13
ILMN_62464	NM_198757	0.00946524	1.09666	2.13858	SRR	serine racemase
ILMN_60567	NM_198766	0.000167321	1.39625	2.63217	CCDC127	coiled-coil domain containing 127
ILMN_57092	NM_201271	0.00727764	1.15985	2.23435	LPPR1	lipid phosphate phosphatase-related protein type 1
ILMN_58092	NM_207589	0.00805012	1.11584	2.16722	SELK	selenoprotein K
ILMN_66809	NM_212542	0.00333337	1.239	2.36036	PPP1R11	protein phosphatase 1, regulatory (inhibitor) subunit 11
ILMN_49121	XM_213087	0.00570311	1.2449	2.37002	Rpl31l20	ribosomal protein L31-like 20
ILMN_59638	XM_213335	0.00284066	1.11155	2.16077	FXR2	fragile X mental retardation, autosomal homolog 2
ILMN_63050	XM_213344	0.001866	1.20428	2.30422	RPAIN	RPA interacting protein
ILMN_64202	XM_213459	0.0035642	1.06874	2.0976	TMEM106A	transmembrane protein 106A
ILMN_47943	XM_213765	0.00245109	1.21229	2.31705	CCT6A	chaperonin containing TCP1, subunit 6A (zeta 1)
ILMN_48038	XM_213890	0.000811081	1.26541	2.40396	GLRX2	glutaredoxin 2
ILMN_55303	XM_213919	0.00461707	1.06382	2.09047	MR1	major histocompatibility complex, class I-related
ILMN_69617	XM_213949	0.00195777	1.17746	2.26178	COX20	COX20 Cox2 chaperone homolog (S. cerevisiae)
ILMN_58956	XM_214108	0.00900091	1.39841	2.63611	UGP2	UDP-glucose pyrophosphorylase 2
ILMN_48134	XM_214153	0.00491859	1.24285	2.36666	CNIH	cornichon homolog (Drosophila)
ILMN_49801	XM_214295	0.00900526	1.05901	2.0835	GLT25D1	glycosyltransferase 25 domain containing 1
ILMN_59317	XM_214440	0.00476906	1.07743	2.11027	PTPDC1	protein tyrosine phosphatase domain containing 1
ILMN_59481	XM_214485	0.000262071	1.13802	2.20078	TRIM27	tripartite motif containing 27
ILMN_60285	XM_214555	0.000464897	1.44593	2.72439	KIAA1024L	KIAA1024-like
ILMN_59234	XM_214617	0.00285998	1.29925	2.461	KCTD1	potassium channel tetramerisation domain containing 1
ILMN_48354	XM_214806	0.00827581	1.34325	2.53722	UBE2S	ubiquitin-conjugating enzyme E2S
ILMN_51045	XM_214898	0.00861135	1.31885	2.49467	LIN37	lin-37 homolog (C. elegans)
ILMN_62746	XM_214994	0.0030144	1.25238	2.38235	SPCS2	signal peptidase complex subunit 2 homolog (S. cerevisiae)
ILMN_47718	XM_215038	0.000187949	1.30439	2.4698	TMEM9B	TMEM9 domain family, member B
ILMN_53456	XM_215044	0.00613519	1.25005	2.37849	NDUFAB1	NADH dehydrogenase (ubiquinone) 1, alpha/beta subcomplex, 1, 8kDa
ILMN_64431	XM_215078	0.00205185	1.07074	2.1005	INO80E	INO80 complex subunit E
ILMN_59519	XM_215248	0.00591043	1.09547	2.13683	HOGA1	4-hydroxy-2-oxoglutarate aldolase 1
ILMN_51582	XM_215416	0.00140387	1.35388	2.55599	PPA1	pyrophosphatase (inorganic) 1
ILMN_55641	XM_215428	0.00544814	1.11064	2.15941	MCU	mitochondrial calcium uniporter
ILMN_62661	XM_215469	0.00279691	1.35582	2.55942	MAP1B	microtubule-associated protein 1B
ILMN_49832	XM_215578	0.000504162	1.11469	2.16548
ILMN_61602	XM_215794	0.00609739	1.27713	2.42356	EIF3M	eukaryotic translation initiation factor 3, subunit M
ILMN_69931	XM_215831	0.00178931	1.14934	2.21813	SNRNP200	small nuclear ribonucleoprotein 200kDa (U5)
ILMN_51531	XM_215904	0.00206449	1.17253	2.25407	C20orf24	chromosome 20 open reading frame 24
ILMN_68035	XM_216169	0.00573258	1.2471	2.37363	MRPL35	mitochondrial ribosomal protein L35
ILMN_59365	XM_216203	0.000137195	1.17213	2.25345	COPG1	coatomer protein complex, subunit gamma 1
ILMN_50359	XM_216318	0.00292358	1.14916	2.21785	RPL7	ribosomal protein L7
ILMN_67150	XM_216357	0.00209575	1.36381	2.57364
ILMN_62858	XM_216362	0.00340115	1.17106	2.25177	UBE2J1	ubiquitin-conjugating enzyme E2, J1
ILMN_62766	XM_216363	0.00598125	1.11721	2.16927	RRAGD	Ras-related GTP binding D
ILMN_63823	XM_216368	3.31245e-05	1.24955	2.37768	SMIM8	small integral membrane protein 8
ILMN_50441	XM_216400	0.00372415	1.14772	2.21563	SEC61B	Sec61 beta subunit
ILMN_57584	XM_216425	0.00712152	1.72867	3.31423
ILMN_58481	XM_216426	0.00970316	1.13088	2.18992	KDM4C	lysine (K)-specific demethylase 4C
ILMN_53691	XM_216468	0.000819111	1.12765	2.18502	NKAP	NFKB activating protein
ILMN_60526	XM_216520	0.00997069	1.07922	2.1129	RHBDL2	rhomboid, veinlet-like 2 (Drosophila)
ILMN_69343	XM_216612	0.00484896	1.2362	2.35578	RAVER1	ribonucleoprotein, PTB-binding 1
ILMN_48794	XM_216688	0.00677327	1.18928	2.28039	ARHGAP5	Rho GTPase activating protein 5
ILMN_49197	XM_216706	0.00263422	1.25905	2.39338	EAPP	E2F-associated phosphoprotein
ILMN_53653	XM_216721	0.00995604	1.2619	2.39811	KLHDC2	kelch domain containing 2
ILMN_49520	XM_216882	0.00468667	1.29889	2.4604	MRPL42	mitochondrial ribosomal protein L42
ILMN_63650	XM_216938	0.00211239	1.17464	2.25737	ANKRD46	ankyrin repeat domain 46
ILMN_51933	XM_217033	0.000714017	1.30732	2.47481	SLC48A1	solute carrier family 48 (heme transporter), member 1
ILMN_53065	XM_217050	0.00133977	1.24056	2.36291	DDX23	DEAD (Asp-Glu-Ala-Asp) box polypeptide 23
ILMN_65695	XM_217080	6.33393e-05	1.32494	2.50522	CWC15	CWC15 spliceosome-associated protein homolog (S. cerevisiae)
ILMN_49124	XM_217098	0.00273092	1.20915	2.31202	HERPUD2	HERPUD family member 2
ILMN_57594	XM_217180	0.00992561	1.32528	2.50582	PTPLAD1	protein tyrosine phosphatase-like A domain containing 1
ILMN_59724	XM_217210	0.000214479	1.1263	2.18298	IRAK1BP1	interleukin-1 receptor-associated kinase 1 binding protein 1
ILMN_63118	XM_217309	0.00205689	1.27487	2.41976	DPP9	dipeptidyl-peptidase 9
ILMN_61606	XM_217310	0.00229646	1.55945	2.94741	SLC25A23	solute carrier family 25 (mitochondrial carrier; phosphate carrier), member 23
ILMN_54731	XM_217448	0.000242921	1.41788	2.67193	Mff	mitochondrial fission factor
ILMN_53583	XM_217450	0.00104891	1.20251	2.3014	MRPL44	mitochondrial ribosomal protein L44
ILMN_48320	XM_217560	0.0017643	1.23586	2.35522	Ap3s1	adaptor-related protein complex 3, sigma 1 subunit
ILMN_51485	XM_217586	0.0040833	1.20519	2.30567	C1GALT1C1	C1GALT1-specific chaperone 1
ILMN_70158	XM_217607	0.00230836	1.14366	2.2094	TSPYL2	TSPY-like 2
ILMN_48258	XM_217724	0.00784793	1.09618	2.13788	SOGA3	SOGA family member 3
ILMN_60589	XM_218062	0.000863835	1.04661	2.06567	LATS1	LATS, large tumor suppressor, homolog 1 (Drosophila)
ILMN_68868	XM_218181	0.00420235	1.06804	2.09658	NLRP12	NLR family, pyrin domain containing 12
ILMN_50598	XM_218293	0.00523268	1.09961	2.14297
ILMN_62386	XM_218624	0.00174236	1.85829	3.62577	AP2A1	adaptor-related protein complex 2, alpha 1 subunit
ILMN_50507	XM_218791	0.00597961	1.2648	2.40294	RGMA	RGM domain family, member A
ILMN_56468	XM_218853	0.00464894	1.4149	2.66641	MESDC1	mesoderm development candidate 1
ILMN_68185	XM_219578	0.00366109	1.42035	2.67651	LRRC10B	leucine rich repeat containing 10B
ILMN_55348	XM_219694	0.00621967	1.12885	2.18684	TMEM151A	transmembrane protein 151A
ILMN_65577	XM_219758	0.00131588	1.39848	2.63625	C9orf41	chromosome 9 open reading frame 41
ILMN_66553	XM_219837	0.00862079	1.06388	2.09055	TMEM185A	transmembrane protein 185A
ILMN_53195	XM_219860	0.00566048	1.1468	2.21421	DNMBP	dynamin binding protein
ILMN_67046	XM_220082	0.000797779	1.15223	2.22257	SHOC2	soc-2 suppressor of clear homolog (C. elegans)
ILMN_55560	XM_220588	0.00451588	1.20044	2.2981
ILMN_58855	XM_220602	0.00112912	1.28478	2.43645	CHD3	chromodomain helicase DNA binding protein 3
ILMN_60628	XM_220614	0.00264383	1.02367	2.03309	TNK1	tyrosine kinase, non-receptor, 1
ILMN_57953	XM_220724	0.000512199	1.20714	2.30879	TMEM199	transmembrane protein 199
ILMN_51650	XM_220877	0.00577327	1.31014	2.47966	PHOSPHO1	phosphatase, orphan 1
ILMN_63936	XM_220992	0.00139746	1.10998	2.15843
ILMN_49864	XM_221043	0.0047755	1.1543	2.22576
ILMN_51369	XM_221050	0.00312133	1.14301	2.20841
ILMN_57779	XM_221106	0.00819503	1.05978	2.08461	USH1G	Usher syndrome 1G (autosomal recessive)
ILMN_68828	XM_221214	0.00420721	1.17622	2.25984	FN3KRP	fructosamine 3 kinase related protein
ILMN_68913	XM_221333	0.00089667	1.27563	2.42104	BCL6	B-cell CLL/lymphoma 6
ILMN_64386	XM_221789	0.00615976	1.05069	2.07152
ILMN_62883	XM_222017	0.00898605	1.06808	2.09665	AGFG2	ArfGAP with FG repeats 2
ILMN_51178	XM_222152	0.00241346	1.13244	2.19229	SBNO1	strawberry notch homolog 1 (Drosophila)
ILMN_59038	XM_222214	0.00328056	1.13667	2.19873	RFC5	replication factor C (activator 1) 5, 36.5kDa
ILMN_62966	XM_222274	0.00924938	1.08857	2.12663	USP30	ubiquitin specific peptidase 30
ILMN_61815	XM_222633	0.00312953	1.07167	2.10187	PPP1R15B	protein phosphatase 1, regulatory subunit 15B
ILMN_58955	XM_222823	0.00457393	1.0956	2.13701	GORAB	golgin, RAB6-interacting
ILMN_67349	XM_222899	0.000317276	1.24468	2.36965
ILMN_67435	XM_223346	0.00300099	1.13921	2.2026	SRD5A3	steroid 5 alpha-reductase 3
ILMN_69359	XM_223378	0.0054199	1.11056	2.15929	GABRA2	gamma-aminobutyric acid (GABA) A receptor, alpha 2
ILMN_57241	XM_223485	0.000178289	1.21027	2.31381
ILMN_50385	XM_223586	0.00816174	1.0952	2.13642	PRR14L	proline rich 14-like
ILMN_65355	XM_223723	0.00125731	1.24794	2.37503
ILMN_51013	XM_223786	0.0097292	1.23951	2.36118	ZNF503	zinc finger protein 503
ILMN_48979	XM_224336	0.00309033	1.31263	2.48395	PHYHIP	phytanoyl-CoA 2-hydroxylase interacting protein
ILMN_61906	XM_224451	0.00832342	1.13758	2.20012	PIBF1	progesterone immunomodulatory binding factor 1
ILMN_64038	XM_224485	0.00429266	1.17944	2.26489	SLITRK5	SLIT and NTRK-like family, member 5
ILMN_59655	XM_224552	0.00999637	1.15761	2.23087	TMTC4	transmembrane and tetratricopeptide repeat containing 4
ILMN_54845	XM_224757	0.00986454	1.14489	2.21129	CSGALNACT1	chondroitin sulfate N-acetylgalactosaminyltransferase 1
ILMN_63947	XM_224824	0.00392413	1.24663	2.37286	RGD1561628	similar to Chain A, T13s Mutant Of Bovine 70 Kilodalton Heat Shock Protein
ILMN_53955	XM_224894	0.00884309	1.22656	2.34008	CNOT7	CCR4-NOT transcription complex, subunit 7
ILMN_58246	XM_225035	0.00677532	1.11598	2.16742	ERICH1	glutamate-rich 1
ILMN_66163	XM_225138	0.00738322	1.22423	2.33631	DAPK1	death-associated protein kinase 1
ILMN_48049	XM_225174	3.67487e-05	1.70377	3.25751	KIAA1191	KIAA1191
ILMN_62620	XM_225453	0.00424402	1.31672	2.49099	RAB18	RAB18, member RAS oncogene family
ILMN_66813	XM_225526	0.00727751	1.17083	2.25142	LARP4B	La ribonucleoprotein domain family, member 4B
ILMN_51855	XM_225559	0.00587969	1.04796	2.0676
ILMN_64666	XM_225864	0.00662215	1.26156	2.39754	SPIRE1	spire homolog 1 (Drosophila)
ILMN_60840	XM_225969	0.000282664	1.04644	2.06542	SPRY4	sprouty homolog 4 (Drosophila)
ILMN_55036	XM_225997	0.0067896	1.05675	2.08024	PCDH1	protocadherin 1
ILMN_52745	XM_226034	0.00368515	1.07203	2.10239
ILMN_61201	XM_226109	0.00259101	1.13343	2.1938
ILMN_58792	XM_226417	0.00717822	1.22324	2.33471	THAP11	THAP domain containing 11
ILMN_57071	XM_226441	0.00572197	1.06668	2.09461
ILMN_65013	XM_226486	0.0089527	1.09456	2.13548	TERF2IP	telomeric repeat binding factor 2, interacting protein
ILMN_67708	XM_226533	0.00302454	1.07991	2.11391	GSE1	Gse1 coiled-coil protein
ILMN_50427	XM_227179	0.00134648	1.06207	2.08793
ILMN_53734	XM_227252	0.00988256	1.17659	2.26042	RGD1563620	similar to retinoblastoma binding protein 4
ILMN_53822	XM_227253	0.00333468	1.20184	2.30033
ILMN_51804	XM_227375	0.00628194	1.06526	2.09254
ILMN_64519	XM_227414	0.000441481	1.28909	2.44374	TRIM46	tripartite motif containing 46
ILMN_67740	XM_227657	0.00606815	1.17571	2.25903	BCAR3	breast cancer anti-estrogen resistance 3
ILMN_56983	XM_227971	0.00486665	1.05952	2.08424	MDC1	mediator of DNA-damage checkpoint 1
ILMN_68757	XM_228447	0.000583733	1.2287	2.34356	APOOL	apolipoprotein O-like
ILMN_64933	XM_228576	0.00333693	1.5204	2.8687	PABPC1L2A/PABPC1L2B	poly(A) binding protein, cytoplasmic 1-like 2A
ILMN_68493	XM_228806	0.00628833	1.18422	2.2724	UBQLN2	ubiquilin 2
ILMN_69981	XM_228841	0.0054376	1.17621	2.25982
ILMN_48326	XM_228906	0.00974207	1.22597	2.33912	FRMPD4	FERM and PDZ domain containing 4
ILMN_51200	XM_228926	0.00848678	1.12438	2.18008	1700045I19Rik	ring finger protein 138 pseudogene
ILMN_58883	XM_229131	0.00412916	1.15905	2.2331
ILMN_52699	XM_230026	0.00202858	1.32469	2.50478	ZNF385B	zinc finger protein 385B
ILMN_58743	XM_230313	0.00100925	1.11571	2.16701	TTC17	tetratricopeptide repeat domain 17
ILMN_47817	XM_230521	0.00260444	1.09377	2.1343	CTDSPL2	CTD (carboxy-terminal domain, RNA polymerase II, polypeptide A) small phosphatase like 2
ILMN_49339	XM_230989	0.00943623	1.09095	2.13014	GPR155	G protein-coupled receptor 155
ILMN_51337	XM_231115	0.00773027	1.16832	2.24751	SLC27A4	solute carrier family 27 (fatty acid transporter), member 4
ILMN_55919	XM_231138	0.00772922	1.11711	2.16912	FIBCD1	fibrinogen C domain containing 1
ILMN_52961	XM_231287	0.00284389	1.27422	2.41868	MLL5	myeloid/lymphoid or mixed-lineage leukemia 5 (trithorax homolog, Drosophila)
ILMN_53741	XM_231305	0.0042724	1.10421	2.14982	RSBN1L	round spermatid basic protein 1-like
ILMN_69160	XM_231798	0.00137608	1.27675	2.42292	KBTBD2	kelch repeat and BTB (POZ) domain containing 2
ILMN_68118	XM_232055	0.0017246	1.26414	2.40184	IMMT	inner membrane protein, mitochondrial
ILMN_50269	XM_232287	0.00521853	1.18646	2.27594	TMCC1	transmembrane and coiled-coil domain family 1
ILMN_51922	XM_232330	0.000892466	1.05752	2.08136
ILMN_54713	XM_232350	0.00145168	2.18267	4.53992	MLF2	myeloid leukemia factor 2
ILMN_58301	XM_232400	0.0087122	1.26871	2.40947
ILMN_52532	XM_232634	0.00852058	1.20818	2.31047
ILMN_57583	XM_232688	0.00349967	1.06243	2.08845
ILMN_59367	XM_232797	0.00374307	1.12344	2.17865
ILMN_60613	XM_232828	0.00017574	1.38586	2.61327	USP45	ubiquitin specific peptidase 45
ILMN_61698	XM_232850	0.00235059	1.1725	2.25402	UFL1	UFM1-specific ligase 1
ILMN_53649	XM_232943	0.00929502	1.04276	2.06017	RGD1310951	similar to RIKEN cDNA E130308A19
ILMN_50360	XM_232987	0.00312616	1.42411	2.68349	ALG2	asparagine-linked glycosylation 2, alpha-1,3-mannosyltransferase homolog (S. cerevisiae)
ILMN_50838	XM_233081	0.00195666	1.17381	2.25607	THOC2	THO complex 2
ILMN_70117	XM_233217	0.00169487	1.25741	2.39066	USP1	ubiquitin specific peptidase 1
ILMN_54488	XM_233280	0.00711636	1.15332	2.22425	ZCCHC12	zinc finger, CCHC domain containing 12
ILMN_61155	XM_233386	0.00361997	1.06789	2.09637
ILMN_51818	XM_233574	0.00700609	1.11567	2.16696	EPHB2	EPH receptor B2
ILMN_51549	XM_233740	0.00956442	1.14723	2.21488	FDX1L	ferredoxin 1-like
ILMN_58869	XM_233749	0.00749235	1.06245	2.08847	LACC1	laccase (multicopper oxidoreductase) domain containing 1
ILMN_65852	XM_233761	0.00463342	1.17554	2.25877	RNF19B	ring finger protein 19B
ILMN_48711	XM_233790	0.00986489	1.11216	2.16169
ILMN_66228	XM_234039	0.00887309	1.07196	2.10229	CBLL1	Cbl proto-oncogene, E3 ubiquitin protein ligase-like 1
ILMN_70290	XM_234092	0.00949253	1.21631	2.32351
ILMN_54631	XM_234540	0.00988981	1.09163	2.13114	WDR20	WD repeat domain 20
ILMN_62500	XM_234776	0.00833335	1.40055	2.64002	TSPYL5	TSPY-like 5
ILMN_60534	XM_234860	0.000470058	1.3682	2.58149
ILMN_49607	XM_235064	0.00185951	1.09753	2.13988	EEA1	early endosome antigen 1
ILMN_52801	XM_235149	0.000189795	1.0459	2.06465	LGR5	leucine-rich repeat containing G protein-coupled receptor 5
ILMN_65069	XM_235253	0.00339825	1.33398	2.52098	ZFPM2	zinc finger protein, FOG family member 2
ILMN_50368	XM_235338	0.00990534	1.17596	2.25943	RNF139	ring finger protein 139
ILMN_58679	XM_235457	0.00707545	1.10138	2.1456
ILMN_68300	XM_235547	0.00710249	1.11098	2.15993	FAM118A	family with sequence similarity 118, member A
ILMN_59902	XM_235705	0.00440128	1.61016	3.05286	COPZ1	coatomer protein complex, subunit zeta 1
ILMN_54820	XM_235989	0.00230843	1.42454	2.6843	SRPR	signal recognition particle receptor (docking protein)
ILMN_61349	XM_236203	0.00760602	1.24724	2.37386	DSCAML1	Down syndrome cell adhesion molecule like 1
ILMN_50631	XM_236367	0.00123162	1.25014	2.37865	TLN2	talin 2
ILMN_52806	XM_236644	0.00766408	1.11844	2.17111	SMARCC1	SWI/SNF related, matrix associated, actin dependent regulator of chromatin, subfamily c, member 1
ILMN_69177	XM_236921	0.0040902	1.079	2.11258	FRS3	fibroblast growth factor receptor substrate 3
ILMN_53488	XM_237039	0.00253936	1.14815	2.21629	ZNF451	zinc finger protein 451
ILMN_53941	XM_237326	0.000783589	1.33952	2.53068
ILMN_54577	XM_238042	0.00581934	1.26992	2.41148	HHIP	hedgehog interacting protein
ILMN_62122	XM_238103	0.000316703	1.25779	2.39128	AKT1S1	AKT1 substrate 1 (proline-rich)
ILMN_70015	XM_238247	0.0075632	1.38768	2.61657	MLLT11	myeloid/lymphoid or mixed-lineage leukemia (trithorax homolog, Drosophila); translocated to, 11
ILMN_51927	XM_238444	0.00401848	1.22874	2.34361	ZFP36L2	ZFP36 ring finger protein-like 2
ILMN_63752	XM_239438	0.00159274	1.0964	2.1382	SEMA5B	sema domain, seven thrombospondin repeats (type 1 and type 1-like), transmembrane domain (TM) and short cytoplasmic domain, (semaphorin) 5B
ILMN_54348	XM_242062	0.00205183	1.55955	2.94762	CTNND1	catenin (cadherin-associated protein), delta 1
ILMN_60805	XM_243040	0.00956979	1.32883	2.51199	CLSTN1	calsyntenin 1
ILMN_64547	XM_340747	0.000253412	1.54425	2.91653	USP7	ubiquitin specific peptidase 7 (herpes virus-associated)
ILMN_59123	XM_340769	0.00237446	1.04848	2.06835	LMF1	lipase maturation factor 1
ILMN_69091	XM_340915	0.00103699	1.09569	2.13716	CCDC43	coiled-coil domain containing 43
ILMN_61811	XM_340992	0.00796733	1.07666	2.10914	RABL3	RAB, member of RAS oncogene family-like 3
ILMN_60010	XM_341095	0.00188503	1.10346	2.14869	GATC	glutamyl-tRNA(Gln) amidotransferase, subunit C
ILMN_69616	XM_341128	0.000638667	1.24081	2.36331	C1orf53	chromosome 1 open reading frame 53
ILMN_59647	XM_341143	0.00345869	1.19875	2.2954	C1orf114	chromosome 1 open reading frame 114
ILMN_59919	XM_341174	0.000606317	1.34644	2.54284	SERTAD4	SERTA domain containing 4
ILMN_61636	XM_341195	0.00019368	1.21403	2.31984
ILMN_63234	XM_341201	0.000467995	1.52536	2.87859	EPHA5	EPH receptor A5
ILMN_64563	XM_341237	0.00673588	1.0686	2.0974	HTRA3	HtrA serine peptidase 3
ILMN_52224	XM_341245	0.00640417	1.08137	2.11604	TBC1D10A	TBC1 domain family, member 10A
ILMN_53676	XM_341310	0.00362728	1.16481	2.24204	METTL3	methyltransferase like 3
ILMN_62434	XM_341367	0.00637915	1.21629	2.32349	UCHL3	ubiquitin carboxyl-terminal esterase L3 (ubiquitin thiolesterase)
ILMN_62891	XM_341371	0.00528895	1.22525	2.33796	SLAIN1	SLAIN motif family, member 1
ILMN_59314	XM_341380	0.00849005	1.07567	2.1077	ZIC5	Zic family member 5
ILMN_59397	XM_341381	0.00357529	1.19413	2.28806	ZIC2	Zic family member 2
ILMN_60276	XM_341406	0.00597712	1.16387	2.24057	FAM213A	family with sequence similarity 213, member A
ILMN_63578	XM_341428	0.00777296	1.22134	2.33164	CLCN3	chloride channel, voltage-sensitive 3
ILMN_59399	XM_341463	0.00813875	1.09627	2.13802	GRTP1	growth hormone regulated TBC protein 1
ILMN_59478	XM_341464	0.00170877	1.20182	2.30029	CUL4A	cullin 4A
ILMN_63158	XM_341544	0.00369312	1.11911	2.17213
ILMN_66363	XM_341548	2.02165e-05	1.10559	2.15188
ILMN_55691	XM_341556	0.00340172	1.09967	2.14306	UPF2	UPF2 regulator of nonsense transcripts homolog (yeast)
ILMN_55799	XM_341557	0.00542249	1.06332	2.08973	DHTKD1	dehydrogenase E1 and transketolase domain containing 1
ILMN_61734	XM_341605	0.00181695	1.13592	2.19759
ILMN_64309	XM_341626	0.000357982	1.30977	2.47902	GNAL	guanine nucleotide binding protein (G protein), alpha activating activity polypeptide, olfactory type
ILMN_51196	XM_341661	0.00218553	1.21724	2.32501	PRKACA	protein kinase, cAMP-dependent, catalytic, alpha
ILMN_69838	XM_341738	0.00363917	1.12285	2.17777	CLVS2	clavesin 2
ILMN_62745	XM_341852	0.00878573	1.10596	2.15242	PRR12	proline rich 12
ILMN_63799	XM_341856	0.00994079	1.47528	2.78038	PPFIA3	protein tyrosine phosphatase, receptor type, f polypeptide (PTPRF), interacting protein (liprin), alpha 3
ILMN_56737	XM_341931	0.0018706	1.25466	2.3861	PRRT2	proline-rich transmembrane protein 2
ILMN_59694	XM_341936	0.00833987	1.1524	2.22283	RGS10	regulator of G-protein signaling 10
ILMN_60504	XM_341940	0.00490516	1.06195	2.08775	FGFR2	fibroblast growth factor receptor 2
ILMN_50424	XM_341963	0.00244647	1.42218	2.67989	DUSP8	dual specificity phosphatase 8
ILMN_55436	XM_341989	0.00152051	1.78963	3.45727	CNIH2	cornichon homolog 2 (Drosophila)
ILMN_51521	XM_342042	0.00371318	1.2181	2.3264	IL33	interleukin 33
ILMN_54578	XM_342081	0.000192496	1.05637	2.07969
ILMN_61915	XM_342100	0.00393194	1.14529	2.21191	LEMD2	LEM domain containing 2
ILMN_65459	XM_342108	0.00259712	1.17772	2.26219	RNF8	ring finger protein 8, E3 ubiquitin protein ligase
ILMN_48903	XM_342125	0.000746216	1.37241	2.58903	UBE2D1	ubiquitin-conjugating enzyme E2D 1
ILMN_66676	XM_342231	0.00742292	1.13397	2.19462	KIAA1109	KIAA1109
ILMN_49256	XM_342248	0.00911275	1.35372	2.5557
ILMN_52273	XM_342257	0.00165259	1.24257	2.36619	RSRC1	arginine/serine-rich coiled-coil 1
ILMN_53197	XM_342260	0.00759563	1.15198	2.22218	KPNA4	karyopherin alpha 4 (importin alpha 3)
ILMN_65313	XM_342282	0.00685177	1.05767	2.08157	SHC1	SHC (Src homology 2 domain containing) transforming protein 1
ILMN_66946	XM_342332	0.0034844	1.24349	2.36771	RWDD3	RWD domain containing 3
ILMN_50430	XM_342399	0.00664767	1.10096	2.14497	GTF3C5	general transcription factor IIIC, polypeptide 5, 63kDa
ILMN_56199	XM_342460	0.0054033	1.28815	2.44215	PTPMT1	protein tyrosine phosphatase, mitochondrial 1
ILMN_67315	XM_342497	0.00624478	1.09054	2.12953	CHAC1	ChaC, cation transport regulator homolog 1 (E. coli)
ILMN_65586	XM_342543	0.000152396	1.06811	2.09669
ILMN_52190	XM_342561	0.00474479	1.19374	2.28745	RGD1305725	similar to chromosome 20 open reading frame 102
ILMN_50434	XM_342611	0.0002409	1.56432	2.95738	ACTR3B	ARP3 actin-related protein 3 homolog B (yeast)
ILMN_61424	XM_342641	0.000847285	1.29114	2.44721	ACN9	ACN9 homolog (S. cerevisiae)
ILMN_60889	XM_342692	0.00668759	1.08439	2.12047	ZNRF2	zinc and ring finger 2
ILMN_58300	XM_342717	0.000377992	1.31992	2.49652	SNRNP27	small nuclear ribonucleoprotein 27kDa (U4/U6.U5)
ILMN_59891	XM_342773	0.00236632	1.10017	2.1438	LOH12CR1	loss of heterozygosity, 12, chromosomal region 1
ILMN_52287	XM_342794	0.00179375	1.46777	2.76594	ADHFE1	alcohol dehydrogenase, iron containing, 1
ILMN_59287	XM_342854	0.0014049	1.4841	2.79743	NFIB	nuclear factor I/B
ILMN_59801	XM_342855	7.95806e-05	1.14947	2.21832	SNAPC3	small nuclear RNA activating complex, polypeptide 3, 50kDa
ILMN_64275	XM_342910	0.00152715	1.2916	2.448	MTF1	metal-regulatory transcription factor 1
ILMN_61969	XM_342982	0.00720122	1.19538	2.29006
ILMN_55370	XM_343018	0.00224699	1.30154	2.46491	SPAST	spastin
ILMN_56211	XM_343021	0.00730062	1.18739	2.2774	WDR43	WD repeat domain 43
ILMN_53305	XM_343108	0.00553797	1.51337	2.85477	CYP46A1	cytochrome P450, family 46, subfamily A, polypeptide 1
ILMN_60989	XM_343177	0.00579349	1.11636	2.168	Zfp870	zinc finger protein 870
ILMN_69782	XM_343194	0.00932825	1.07755	2.11045	GNPTAB	N-acetylglucosamine-1-phosphate transferase, alpha and beta subunits
ILMN_51547	XM_343255	0.00511538	1.07096	2.10083	ZFAT	zinc finger and AT hook domain containing
ILMN_48799	XM_343315	0.00303162	1.10438	2.15006	RABL2A	RAB, member of RAS oncogene family-like 2A
ILMN_50804	XM_343319	0.00309101	1.34944	2.54813
ILMN_58593	XM_343338	0.00254703	1.15744	2.23061	PCBP2	poly(rC) binding protein 2
ILMN_69785	XM_343356	0.00217868	1.19036	2.28209	CARM1	coactivator-associated arginine methyltransferase 1
ILMN_61528	XM_343445	0.00211175	1.16109	2.23626
ILMN_68904	XM_343464	0.00693274	1.09533	2.13662	NUDT16	nudix (nucleoside diphosphate linked moiety X)-type motif 16
ILMN_49048	XM_343537	0.00397916	1.15446	2.22601
ILMN_65075	XM_343614	0.00241527	1.24015	2.36223	COPS7B	COP9 constitutive photomorphogenic homolog subunit 7B (Arabidopsis)
ILMN_57527	XM_343763	0.00233778	1.21522	2.32177	NDP	Norrie disease (pseudoglioma)
ILMN_58346	XM_343766	0.0074439	1.12887	2.18688	USP9X	ubiquitin specific peptidase 9, X-linked
ILMN_58969	XM_343768	0.0024403	1.47523	2.78027	TSPAN7	tetraspanin 7
ILMN_61559	XM_343771	0.00248483	1.06465	2.09166	FTSJ1	FtsJ RNA methyltransferase homolog 1 (E. coli)
ILMN_63657	XM_343856	0.00485135	1.18761	2.27776	LITAF	lipopolysaccharide-induced TNF factor
ILMN_68389	XM_343861	0.00253394	1.11811	2.17063	NAA60	N(alpha)-acetyltransferase 60, NatF catalytic subunit
ILMN_63841	XM_343950	0.00785905	1.05883	2.08324	MRM1	mitochondrial rRNA methyltransferase 1 homolog (S. cerevisiae)
ILMN_67514	XM_343954	0.000393061	1.12264	2.17745	NOG	noggin
ILMN_63937	XM_344001	0.00356396	1.06991	2.0993	RGD1562208	similar to Histone deacetylase 1 (HD1)
ILMN_69880	XM_344009	0.0063136	1.10512	2.15116	ARL6	ADP-ribosylation factor-like 6
ILMN_47845	XM_344018	0.00354369	1.07419	2.10554	PLCXD2	phosphatidylinositol-specific phospholipase C, X domain containing 2
ILMN_69708	XM_344075	0.00261888	1.28929	2.44408	UBL3	ubiquitin-like 3
ILMN_54931	XM_344185	0.00232557	1.2593	2.3938
ILMN_56335	XM_344491	0.00656426	1.545	2.91805
ILMN_53162	XM_344524	0.00503045	1.20272	2.30174	PCM1	pericentriolar material 1
ILMN_67003	XM_344621	0.0058378	1.07916	2.11281
ILMN_49826	XM_344953	0.00847332	1.13082	2.18983	RRAS2	related RAS viral (r-ras) oncogene homolog 2
ILMN_61778	XM_345195	0.00267226	1.14176	2.2065	TBL1XR1	transducin (beta)-like 1 X-linked receptor 1
ILMN_70273	XM_345208	0.000818403	1.0519	2.07326	RAB33B	RAB33B, member RAS oncogene family
ILMN_53117	XM_345221	0.00900222	1.11233	2.16195
ILMN_70369	XM_345431	0.00203968	1.3262	2.50741
ILMN_61341	XM_345580	0.0095665	1.09072	2.12981	RGD1563973	similar to Gene model 50
ILMN_70030	XM_345665	0.000393899	1.40409	2.64651
ILMN_58592	XM_345851	0.00102337	1.10977	2.15812	ZNF251	zinc finger protein 251
ILMN_63219	XM_345970	0.00206391	1.39162	2.62373	CHST2	carbohydrate (N-acetylglucosamine-6-O) sulfotransferase 2
ILMN_63958	XM_346274	0.00110691	1.33722	2.52663	PRAF2	PRA1 domain family, member 2
ILMN_64932	XM_346277	0.00263731	1.15597	2.22834	NUDT11	nudix (nucleoside diphosphate linked moiety X)-type motif 11
ILMN_65895	XM_346281	0.00869329	1.13846	2.20146
ILMN_52063	XM_346345	0.00155724	1.18313	2.27069	ARMCX3	armadillo repeat containing, X-linked 3
ILMN_70331	XM_346366	0.00501323	1.1436	2.20932
ILMN_47872	XM_346368	0.00202767	1.05326	2.07521	LDOC1	leucine zipper, down-regulated in cancer 1
ILMN_66299	XM_346532	0.00569163	1.16054	2.23541
ILMN_48020	XM_347084	0.000803239	1.27246	2.41573
ILMN_67690	XM_573081	0.00104231	1.14794	2.21597	ZNF879	zinc finger protein 879
ILMN_69610	XM_573089	0.00554181	1.17943	2.26487	SOWAHA	sosondowah ankyrin repeat domain family member A
ILMN_56134	XM_573146	0.0022363	1.09561	2.13703	GEMIN4	gem (nuclear organelle) associated protein 4
ILMN_62339	XM_573194	0.000375938	1.06564	2.09311
ILMN_64646	XM_573229	0.00463986	1.05566	2.07867	BC100451	cDNA sequence BC100451
ILMN_68146	XM_573305	0.00848838	1.13424	2.19502	MB21D2	Mab-21 domain containing 2
ILMN_51463	XM_573355	6.89664e-05	1.62082	3.07549	FAM220A	family with sequence similarity 220, member A
ILMN_57506	XM_573373	0.00525609	1.10058	2.14441	ZKSCAN1	zinc finger with KRAB and SCAN domains 1
ILMN_59646	XM_573408	0.00641682	1.09122	2.13054
ILMN_66625	XM_573544	0.00876886	1.11867	2.17147
ILMN_70403	XM_573591	0.00472846	1.07767	2.11063	SHISA3	shisa homolog 3 (Xenopus laevis)
ILMN_64034	XM_573632	0.0062777	1.11127	2.16036	TBC1D14	TBC1 domain family, member 14
ILMN_64919	XM_573722	0.00475315	1.05242	2.074	LOC685792 (includes others)	similar to Discs large homolog 5 (Placenta and prostate DLG) (Discs large protein P-dlg)
ILMN_54303	XM_573892	9.71132e-05	1.4703	2.7708
ILMN_48897	XM_573962	0.00507803	1.27016	2.41189
ILMN_57615	XM_573966	0.000829873	1.10216	2.14676
ILMN_55967	XM_574012	0.00728093	1.16965	2.24957
ILMN_66451	XM_574069	0.00180176	1.18431	2.27255
ILMN_67185	XM_574071	0.000921516	1.217	2.32462
ILMN_56064	XM_574081	0.00794298	1.13008	2.18871	CCDC3	coiled-coil domain containing 3
ILMN_53166	XM_574104	0.00585889	1.05513	2.07791	ANKRD29	ankyrin repeat domain 29
ILMN_52149	XM_574173	0.00467949	1.18856	2.27924
ILMN_68350	XM_574278	0.00144191	1.16318	2.23951	TMEM200A	transmembrane protein 200A
ILMN_48689	XM_574355	0.00417038	1.84277	3.58699	BRSK1	BR serine/threonine kinase 1
ILMN_51795	XM_574369	0.002243	1.23133	2.34784
ILMN_64429	XM_574450	0.00831623	1.20377	2.30341
ILMN_54516	XM_574481	0.00500341	1.35292	2.55428	NMB	neuromedin B
ILMN_69315	XM_574582	0.0080917	1.07146	2.10155	9330101J02Rik	RIKEN cDNA 9330101J02 gene
ILMN_65665	XM_574637	0.00163175	1.09685	2.13888	C9orf40	chromosome 9 open reading frame 40
ILMN_50686	XM_574650	0.00552425	1.14049	2.20456
ILMN_59322	XM_574780	0.00902663	1.2406	2.36297
ILMN_66269	XM_574790	0.0022795	1.15331	2.22423
ILMN_58465	XM_574834	0.00255001	1.04437	2.06247
ILMN_65670	XM_574919	0.0077699	1.13797	2.20071	SOX2	SRY (sex determining region Y)-box 2
ILMN_69061	XM_574989	0.00222159	1.15637	2.22897	NRBF2	nuclear receptor binding factor 2
ILMN_48613	XM_574996	0.00233135	1.45637	2.74417
ILMN_57924	XM_575057	0.00481062	1.14207	2.20697	C1orf52	chromosome 1 open reading frame 52
ILMN_59613	XM_575062	0.000252842	1.06645	2.09428
ILMN_61331	XM_575187	0.00660587	1.05549	2.07842	PRRG4	proline rich Gla (G-carboxyglutamic acid) 4 (transmembrane)
ILMN_67571	XM_575214	0.00925036	1.06	2.08493
ILMN_53202	XM_575227	0.000503666	1.4771	2.78389	EID1	EP300 interacting inhibitor of differentiation 1
ILMN_63635	XM_575294	0.00261995	1.14697	2.21448	UCHL3	ubiquitin carboxyl-terminal esterase L3 (ubiquitin thiolesterase)
ILMN_53467	XM_575333	0.0022987	1.18487	2.27343	FAM185A	family with sequence similarity 185, member A
ILMN_53997	XM_575335	0.00175259	1.1218	2.17619
ILMN_61785	XM_575380	0.00547798	1.11316	2.16319	GLCCI1	glucocorticoid induced transcript 1
ILMN_63724	XM_575509	0.00228283	1.06375	2.09035	C130060K24Rik	RIKEN cDNA C130060K24 gene
ILMN_64177	XM_575616	0.00901008	1.31601	2.48977	Fam19a1	family with sequence similarity 19 (chemokine (C-C motif)-like), member A1
ILMN_56659	XM_575673	0.000961758	1.21155	2.31586
ILMN_58930	XM_575690	0.00291574	1.05058	2.07136
ILMN_65500	XM_575802	0.00443899	1.14858	2.21695
ILMN_48710	XM_575927	0.00993905	1.39839	2.63607
ILMN_49696	XM_576030	0.00683333	1.12342	2.17863
ILMN_55765	XM_576048	0.00833306	1.17023	2.25048
ILMN_52027	XM_576096	0.00281088	1.17787	2.26243
ILMN_56858	XM_576181	0.00730636	1.31671	2.49097	BTBD2	BTB (POZ) domain containing 2
ILMN_60256	XM_576238	0.00162076	1.15535	2.22738	AGAP2	ArfGAP with GTPase domain, ankyrin repeat and PH domain 2
ILMN_54193	XM_576293	0.00398911	1.23717	2.35735	LY6E	lymphocyte antigen 6 complex, locus E
ILMN_61799	XM_576309	0.0096481	1.24457	2.36947
ILMN_66606	XM_576320	0.000157091	1.32866	2.51169
ILMN_69429	XM_576324	0.00956774	1.20742	2.30924	FAM19A5	family with sequence similarity 19 (chemokine (C-C motif)-like), member A5
ILMN_59998	XM_576398	0.00033319	1.25956	2.39422
ILMN_63653	XM_576409	0.00418416	1.05241	2.07399	C11orf1	chromosome 11 open reading frame 1
ILMN_60536	XM_576439	0.00143047	1.20833	2.3107
ILMN_51551	XM_576471	0.000907594	1.26725	2.40703	IP6K2	inositol hexakisphosphate kinase 2
ILMN_65702	XM_576608	0.00161875	1.22502	2.33759	EFHD1	EF-hand domain family, member D1
ILMN_69269	XM_576616	0.0050632	1.11944	2.17263
ILMN_60517	XM_576693	0.00609469	1.22137	2.33169
ILMN_62224	XM_576695	0.00245872	1.52871	2.88527
ILMN_55909	XM_577781	0.000735626	1.22392	2.3358	APLP1	amyloid beta (A4) precursor-like protein 1
ILMN_59972	XM_577980	0.00269779	1.09589	2.13745
ILMN_58201	XM_578001	0.00675738	1.04335	2.061
ILMN_58656	XM_578024	0.0082726	1.1411	2.20548
ILMN_50694	XM_578131	0.00732944	1.09006	2.12882
ILMN_53384	XM_578247	0.00214226	1.21455	2.32068
ILMN_66867	XM_578398	0.00325851	1.0366	2.05139
ILMN_67324	XM_578404	0.00535515	1.06156	2.08718	CLEC7A	C-type lectin domain family 7, member A
ILMN_62859	XM_578470	0.00299335	1.04838	2.0682
ILMN_61086	XM_578762	0.00101834	1.29967	2.46173
ILMN_55205	XM_579057	0.00877211	1.17405	2.25645
ILMN_53824	XM_579121	0.00393322	1.22228	2.33314
ILMN_60013	XM_579124	0.00628928	1.15799	2.23146
ILMN_61914	XM_579194	0.00729338	1.16222	2.23801
ILMN_69686	XM_579299	0.00248789	1.05891	2.08336	Ly49s3 (includes others)	Ly49 inhibitory receptor 5
ILMN_57053	XM_579309	0.00533791	1.05593	2.07906
ILMN_62690	XM_579337	0.000686307	1.35341	2.55516
ILMN_63419	XM_579385	0.00106305	1.11545	2.16663
ILMN_62930	XM_579458	0.00293304	1.29312	2.45057
ILMN_65537	XM_579491	0.00144832	1.23062	2.34668
ILMN_49290	XM_579506	0.00217684	1.35445	2.55699
ILMN_52010	XM_579526	0.00204402	1.04907	2.0692
ILMN_49329	XM_579550	0.003806	1.16935	2.2491	HOMER2	homer homolog 2 (Drosophila)
ILMN_70240	XM_579583	0.00747776	1.04262	2.05996
ILMN_57760	XM_579608	0.00945509	1.12401	2.17952
ILMN_50821	XM_579610	0.00399891	1.24167	2.36472
ILMN_65610	XM_579619	0.00178189	1.10782	2.15519
ILMN_68454	XM_579630	0.00800648	1.08011	2.11419
ILMN_49213	XM_579673	0.00496814	1.14666	2.214
ILMN_65923	XM_579688	0.00329025	1.19385	2.28762
ILMN_59433	XM_579696	0.00921746	1.25174	2.38128
ILMN_65053	XM_579746	0.00854984	1.25299	2.38334
ILMN_59479	XM_579862	0.00243678	1.04977	2.0702	RGD1562097	RGD1562097
ILMN_66754	XM_579922	0.00895407	1.15979	2.23425
ILMN_51108	XM_579967	0.00921368	1.29621	2.45583
ILMN_67565	XM_579974	0.00796073	1.10447	2.1502
ILMN_50716	XM_580150	0.00421745	1.13288	2.19297
ILMN_69900	XM_580219	0.00177618	1.14382	2.20966
