# Supplementary material for: Forced swim test induces divergent global transcriptomic alterations in the hippocampus of high versus low novelty-seeker rats
Source: Hum Genomics. 2014 Feb 25;8(1):4. doi: 10.1186/1479-7364-8-4 (PMC3941591; doi:10.1186/1479-7364-8-4)
Supplement: Additional file 3 — Common transcripts between HR and LR. Statistically significantly changed transcripts that were similarly affected in HR and LR rats in response to FST. [file 1479-7364-8-4-S3.xlsx]

## Sheet: Sheet1
ID	Gene Symbol	Entrez Gene Name	Fold Change-HR	Fold Change- LR
XM_216706	EAPP	E2F-associated phosphoprotein	2,189	2,393
XM_215794	EIF3M	eukaryotic translation initiation factor 3, subunit M	2,039	2,424
XM_576324	FAM19A5	family with sequence similarity 19 (chemokine (C-C motif)-like), member A5	2,032	2,309
XM_343771	FTSJ1	FtsJ RNA methyltransferase homolog 1 (E. coli)	2,112	2,092
NM_012960	GGH	gamma-glutamyl hydrolase (conjugase, folylpolygammaglutamyl hydrolase)	2,150	2,294
NM_053876	HNRNPM	heterogeneous nuclear ribonucleoprotein M	2,109	2,238
NM_001007001	IFT74	intraflagellar transport 74 homolog (Chlamydomonas)	2,343	2,631
XM_225526	LARP4B	La ribonucleoprotein domain family, member 4B	2,672	2,251
XM_341852	PRR12	proline rich 12	2,088	2,152
XM_217180	PTPLAD1	protein tyrosine phosphatase-like A domain containing 1	3,192	2,506
NM_013135	RASA1	RAS p21 protein activator (GTPase activating protein) 1	2,140	2,556
NM_013224	RPS26	ribosomal protein S26	2,174	2,466
XM_233081	THOC2	THO complex 2	2,170	2,256
XM_575294	UCHL3	ubiquitin carboxyl-terminal esterase L3 (ubiquitin thiolesterase)	2,343	2,214
NM_182955	ZNF24	zinc finger protein 24	2,338	2,297
XM_341544			4,128	2,172
XM_341605			2,072	2,198
XM_574650			2,028	2,205
XM_234092			2,933	2,324
XM_573892			2,194	2,771
