# Supplementary material for: Forced swim test induces divergent global transcriptomic alterations in the hippocampus of high versus low novelty-seeker rats
Source: Hum Genomics. 2014 Feb 25;8(1):4. doi: 10.1186/1479-7364-8-4 (PMC3941591; doi:10.1186/1479-7364-8-4)
Supplement: Additional file 4 — IPA pathways. Top-5 of statistically significantly changed IPA pathways in HR and LR rats in response to FST. [file 1479-7364-8-4-S4.xlsx]

## Sheet: Sheet1
		Top-5 canonical IPA pathways for HR and LR rats
		HR rats
		Name	p-value	Ratio
		EIF2 Signaling	1.96e-07	11/200 (0.055)
		Ovarian Cancer Signaling	0.000576	6/142 (0.042)
		Role of NANOG in Mammalian Embryonic Stem Cell Pluripotency	0.0016	5/114 (0.044)
		Axonal Guidance Signaling	0.00184	10/469 (0.021)
		Role of Macrophages, Fibroblasts and Endothelial Cells in Rheumatoid Arthritis	0.00244	8/332 (0.024)
		LR rats
		Name	p-value	Ratio
		Virus Entry via Endocytic Pathways	0.000705	8/99 (0.081)
		Ephrin Receptor Signaling	0.00144	11/201 (0.055)
		Clathrin-mediated Endocytosis Signaling	0.00235	11/195 (0.056)
		ERK/MAPK Signaling	0.00256	11/206 (0.053)
		G Beta Gamma Signaling	0.00304	7/117 (0.06)
